# Supplementary material for: {μ-2-[(Benzothia­zol-2-yl-2κN)hydrazonomethyl-2κN]-6-methoxy­phenolato-1:2κ3 O 1,O 6:O 1}{2-[(benzo­thia­zol-2-yl-1κN)hydrazonomethyl-1κN]-6-methoxy­phenolato-1κO 1}(methanol-2κO)(nitrato-2κO)dicopper(II) nitrate
Source: Acta Crystallogr Sect E Struct Rep Online. 2009 Aug 15;65(Pt 9):m1077. doi: 10.1107/S1600536809031705 (PMC2969907; doi:10.1107/S1600536809031705)
Supplement: Supplementary file 1 [file e-65-m1077-sup1.cif]

##############################################################################
###                                                                        ###
###        Electronic paper (Acta Crystallographica Section E)             ###
###                                                                        ###
##############################################################################
#                                                                            #
# This CIF contains the data in a paper accepted for publication in Acta     #
# Crystallographica Section E. It conforms to the requirements of Notes      #
# for Authors for Section E, and has been peer reviewed under the auspices   #
# of the IUCr Commission on Journals.                                        #
#                                                                            #
# Full details of the Crystallographic Information File format               #
# are given in the paper "The Crystallographic Information File (CIF):       #
# a New Standard Archive File for Crystallography" by S. R. Hall, F. H.      #
# Allen and I. D. Brown [Acta Cryst. (1991), A47, 655-685].                  #
#                                                                            #
# The current version of the core CIF dictionary is obtainable from          #
# ftp://ftp.iucr.org/pub/cif_core.dic. The current version number is 2.4.    #
#                                                                            #
# Software is freely available for graphical display of the structure(s) in  #
# this CIF.  For information consult the CIF home page http://www.iucr.org/  #
# cif/home.html                                                              #
#                                                                            #
# This file may be used for bona fide research purposes within the           #
# scientific community so long as proper attribution is given to the journal # 
# article from which it was obtained.                                        #
#                                                                            #
##############################################################################
                                             
data_I
_audit_creation_method     SHELXL-97
_chemical_name_systematic
;
{\m-2-[(Benzothiazol-2-yl-2\k<i>N</i>)hydrazonomethyl-2\k<i>N</i>]-6-
methoxyphenolato-1:2\k^3^<i>O</i>^1^,<i>O</i>^6^:<i>O</i>^1^}{2-[(benzothiazol-
2-yl-1\k<i>N</i>)hydrazonomethyl-1\k<i>N</i>]-6-methoxyphenolato-
1\k<i>O</i>^1^}(methanol-2\k<i>O</i>)(nitrato-2\k<i>O</i>)dicopper(II) nitrate
;
_chemical_name_common     ?
_chemical_formula_moiety     'C31 H28 Cu2 N7 O8 S2 +, N O3 -'
_chemical_formula_sum     'C31 H28 Cu2 N8 O11 S2'
_chemical_formula_iupac     '[Cu2 (C15 H12 N3 O2 S)2 (N O3) (C H4 O)] N O3'
_chemical_formula_weight     879.81
_chemical_melting_point     ?
_symmetry_cell_setting     monoclinic
_symmetry_space_group_name_H-M     'P 21/n'
_symmetry_space_group_name_Hall     '-P 2yn'
loop_
    _symmetry_equiv_pos_as_xyz
    'x, y, z'
    '-x+1/2, y+1/2, -z+1/2'
    '-x, -y, -z'
    'x-1/2, -y-1/2, z-1/2'
_cell_length_a     11.6893(12)
_cell_length_b     18.9172(18)
_cell_length_c     16.8910(17)
_cell_angle_alpha     90.00
_cell_angle_beta     91.869(2)
_cell_angle_gamma     90.00
_cell_volume     3733.1(6)
_cell_formula_units_Z     4
_cell_measurement_reflns_used     7572
_cell_measurement_theta_min     2.349
_cell_measurement_theta_max     26.048
_cell_measurement_temperature     298(2)
_exptl_crystal_description     parallelepiped
_exptl_crystal_colour     green
_exptl_crystal_size_max     0.60
_exptl_crystal_size_mid     0.50
_exptl_crystal_size_min     0.20
_exptl_crystal_density_diffrn     1.565
_exptl_crystal_density_meas     ?
_exptl_crystal_density_method     'not measured'
_exptl_crystal_F_000     1792
_exptl_absorpt_coefficient_mu     1.319
_exptl_absorpt_correction_type     'multi-scan'
_exptl_absorpt_process_details     '(SADABS; Sheldrick, 1996)'
_exptl_absorpt_correction_T_min     0.5049
_exptl_absorpt_correction_T_max     0.7783
_exptl_special_details
;
;
_diffrn_ambient_temperature     298(2)
_diffrn_radiation_type     MoK\a
_diffrn_radiation_wavelength     0.71073
_diffrn_radiation_source     'fine-focus sealed tube'
_diffrn_radiation_monochromator     graphite
_diffrn_measurement_device_type
;
KM-4-CCD/Sapphire <b>[PLEASE CHECK; DEVICE COMPATIBLE WITH BRUKER
SOFTWARE?]</b>
;
_diffrn_measurement_method     '\f and \w'
_diffrn_detector_area_resol_mean     ?
_diffrn_reflns_number     16985
_diffrn_reflns_av_R_equivalents     0.0282
_diffrn_reflns_av_sigmaI/netI     0.0293
_diffrn_reflns_theta_min     2.09
_diffrn_reflns_theta_max     26.08
_diffrn_reflns_theta_full     26.08
_diffrn_measured_fraction_theta_max     0.969
_diffrn_measured_fraction_theta_full     0.969
_diffrn_reflns_limit_h_min     -14
_diffrn_reflns_limit_h_max     8
_diffrn_reflns_limit_k_min     -19
_diffrn_reflns_limit_k_max     22
_diffrn_reflns_limit_l_min     -20
_diffrn_reflns_limit_l_max     20
_diffrn_standards_number     ?
_diffrn_standards_interval_count     ?
_diffrn_standards_interval_time     ?
_diffrn_standards_decay_%     ?
_refine_special_details
;
Refinement of <i>F</i>^2^ against ALL reflections. The weighted <i>R</i>-factor
<i>wR</i> and goodness of fit <i>S</i> are based on <i>F</i>^2^, conventional
<i>R</i>-factors <i>R</i> are based on <i>F</i>, with <i>F</i> set to zero for
negative <i>F</i>^2^. The threshold expression of <i>F</i>^2^ >
\s(<i>F</i>^2^) is used only for calculating <i>R</i>-factors(gt) <i>etc</i>.
and is not relevant to the choice of reflections for refinement.
<i>R</i>-factors based on <i>F</i>^2^ are statistically about twice as large
as those based on <i>F</i>, and <i>R</i>- factors based on ALL data will be
even larger.
;
_reflns_number_total     7175
_reflns_number_gt     5506
_reflns_threshold_expression     I>2\s(I)
_refine_ls_structure_factor_coef     Fsqd
_refine_ls_matrix_type     full
_refine_ls_R_factor_all     0.0604
_refine_ls_R_factor_gt     0.0437
_refine_ls_wR_factor_gt     0.1192
_refine_ls_wR_factor_ref     0.1313
_refine_ls_goodness_of_fit_ref     1.014
_refine_ls_restrained_S_all     1.014
_refine_ls_number_reflns     7175
_refine_ls_number_parameters     491
_refine_ls_number_restraints     0
_refine_ls_hydrogen_treatment     mixed
_refine_ls_weighting_scheme     calc
_refine_ls_weighting_details
                   'calc w=1/[\s^2^(Fo^2^)+(0.09P)^2^] where P=(Fo^2^+2Fc^2^)/3'
_atom_sites_solution_hydrogens     geom
_atom_sites_solution_primary     direct
_atom_sites_solution_secondary     difmap
_refine_ls_shift/su_max     0.001
_refine_ls_shift/su_mean     0.000
_refine_diff_density_max     0.731
_refine_diff_density_min     -0.756
_refine_ls_extinction_method     none
_refine_ls_extinction_coef     ?
_refine_ls_abs_structure_Rogers     ?
loop_
    _atom_type_symbol
    _atom_type_description
    _atom_type_scat_dispersion_real
    _atom_type_scat_dispersion_imag
    _atom_type_scat_source
    'C' 'C' 0.0033 0.0016
                         'International Tables Vol C Tables 4.2.6.8 and 6.1.1.4'
    'H' 'H' 0.0000 0.0000
                         'International Tables Vol C Tables 4.2.6.8 and 6.1.1.4'
    'N' 'N' 0.0061 0.0033
                         'International Tables Vol C Tables 4.2.6.8 and 6.1.1.4'
    'O' 'O' 0.0106 0.0060
                         'International Tables Vol C Tables 4.2.6.8 and 6.1.1.4'
    'S' 'S' 0.1246 0.1234
                         'International Tables Vol C Tables 4.2.6.8 and 6.1.1.4'
    'Cu' 'Cu' 0.3201 1.2651
                         'International Tables Vol C Tables 4.2.6.8 and 6.1.1.4'
_computing_data_collection     'SMART (Bruker, 1999)'
_computing_cell_refinement     'SAINT (Bruker, 1999)'
_computing_data_reduction     'SAINT (Bruker, 1999)'
_computing_structure_solution     'SHELXS97 (Sheldrick, 2008)'
_computing_structure_refinement     'SHELXL97 (Sheldrick, 2008)'
_computing_molecular_graphics     'SHELXTL (Sheldrick, 2008)'
_computing_publication_material     'SHELXTL (Sheldrick, 2008)'
loop_
    _atom_site_type_symbol
    _atom_site_label
    _atom_site_fract_x
    _atom_site_fract_y
    _atom_site_fract_z
    _atom_site_U_iso_or_equiv
    _atom_site_adp_type
    _atom_site_calc_flag
    _atom_site_refinement_flags
    _atom_site_occupancy
    _atom_site_disorder_assembly
    _atom_site_disorder_group
    Cu Cu2 0.16897(3) 0.19196(2) 0.98737(2) 0.04552(13) Uani d . 1 . .
    Cu Cu1 0.17847(3) 0.33814(2) 0.88954(2) 0.04699(13) Uani d . 1 . .
    S S2 0.09665(9) -0.01021(5) 1.10524(6) 0.0695(3) Uani d . 1 . .
    S S1 -0.03325(9) 0.32071(6) 0.67004(6) 0.0722(3) Uani d . 1 . .
    O O5 0.26399(15) 0.25207(11) 0.92201(12) 0.0458(5) Uani d . 1 . .
    N N3 0.1212(2) 0.30451(15) 0.78293(14) 0.0502(6) Uani d . 1 . .
    O O6 0.03427(17) 0.24777(12) 0.94855(13) 0.0524(5) Uani d . 1 . .
    C C6 0.1412(3) 0.49632(18) 0.9682(2) 0.0560(8) Uani d . 1 . .
    N N1 0.0858(2) 0.42009(15) 0.85961(15) 0.0527(6) Uani d . 1 . .
    C C16 0.3787(2) 0.25018(17) 0.91594(17) 0.0473(7) Uani d . 1 . .
    N N6 0.0880(2) 0.11744(14) 1.04800(15) 0.0522(6) Uani d . 1 . .
    O O1 0.2106(2) 0.37760(12) 0.99117(13) 0.0625(6) Uani d . 1 . .
    C C9 0.0410(3) 0.34724(18) 0.75554(19) 0.0536(8) Uani d . 1 . .
    N N2 0.0180(3) 0.40770(16) 0.79262(17) 0.0645(8) Uani d . 1 . .
    H H2A -0.0346 0.4365 0.7762 0.077 Uiso calc R 1 . .
    O O8 -0.1039(2) 0.23804(17) 0.86045(18) 0.0861(9) Uani d . 1 . .
    N N7 -0.0182(2) 0.21226(16) 0.89173(16) 0.0554(7) Uani d . 1 . .
    N N5 0.2648(2) 0.06424(16) 1.03947(17) 0.0622(7) Uani d . 1 . .
    H H5A 0.3114 0.0297 1.0479 0.075 Uiso calc R 1 . .
    O O7 0.0236(2) 0.15521(14) 0.87204(15) 0.0659(6) Uani d . 1 . .
    C C23 0.4013(3) 0.13224(18) 0.98134(19) 0.0533(8) Uani d . 1 . .
    H H23A 0.4512 0.0951 0.9928 0.064 Uiso calc R 1 . .
    C C24 0.1555(3) 0.06304(18) 1.06209(18) 0.0546(8) Uani d . 1 . .
    C C21 0.4457(2) 0.19332(18) 0.94236(19) 0.0523(8) Uani d . 1 . .
    O O2 0.3007(2) 0.40931(16) 1.12742(15) 0.0803(8) Uani d . 1 . .
    C C77 0.0805(3) 0.48056(19) 0.8948(2) 0.0573(8) Uani d . 1 . .
    H H7A 0.0352 0.5157 0.8715 0.069 Uiso calc R 1 . .
    O O4 0.36346(19) 0.36025(15) 0.85199(17) 0.0738(7) Uani d . 1 . .
    C C15 0.1322(3) 0.24591(19) 0.73275(17) 0.0532(8) Uani d . 1 . .
    C C30 -0.0217(3) 0.1033(2) 1.07330(19) 0.0578(8) Uani d . 1 . .
    C C4 0.1840(3) 0.5837(2) 1.0687(3) 0.0768(11) Uani d . 1 . .
    H H4A 0.1802 0.6300 1.0871 0.092 Uiso calc R 1 . .
    C C14 0.2113(3) 0.1919(2) 0.7406(2) 0.0673(9) Uani d . 1 . .
    H H14A 0.2644 0.1916 0.7828 0.081 Uiso calc R 1 . .
    C C1 0.1997(3) 0.44431(19) 1.0125(2) 0.0563(8) Uani d . 1 . .
    C C2 0.2487(3) 0.4635(2) 1.0880(2) 0.0632(9) Uani d . 1 . .
    C C20 0.5644(3) 0.1947(2) 0.9317(3) 0.0716(11) Uani d . 1 . .
    H H20A 0.6088 0.1565 0.9489 0.086 Uiso calc R 1 . .
    C C26 -0.1375(4) 0.0105(3) 1.1318(2) 0.0813(12) Uani d . 1 . .
    H H26A -0.1448 -0.0349 1.1523 0.098 Uiso calc R 1 . .
    C C5 0.1351(3) 0.5667(2) 0.9977(3) 0.0702(10) Uani d . 1 . .
    H H5B 0.0970 0.6012 0.9678 0.084 Uiso calc R 1 . .
    C C10 0.0540(3) 0.2456(2) 0.66823(19) 0.0617(9) Uani d . 1 . .
    C C17 0.4335(3) 0.3070(2) 0.8788(2) 0.0608(9) Uani d . 1 . .
    C C25 -0.0335(3) 0.0349(2) 1.10562(19) 0.0633(9) Uani d . 1 . .
    C C3 0.2409(3) 0.5318(2) 1.1151(2) 0.0734(11) Uani d . 1 . .
    H H3A 0.2732 0.5439 1.1643 0.088 Uiso calc R 1 . .
    C C18 0.5501(3) 0.3068(3) 0.8693(3) 0.0833(12) Uani d . 1 . .
    H H18A 0.5849 0.3445 0.8443 0.100 Uiso calc R 1 . .
    C C29 -0.1147(3) 0.1487(2) 1.0691(2) 0.0710(10) Uani d . 1 . .
    H H29A -0.1080 0.1942 1.0490 0.085 Uiso calc R 1 . .
    C C28 -0.2188(4) 0.1238(3) 1.0962(3) 0.0901(13) Uani d . 1 . .
    H H28A -0.2825 0.1533 1.0940 0.108 Uiso calc R 1 . .
    C C19 0.6154(3) 0.2502(3) 0.8970(3) 0.0924(14) Uani d . 1 . .
    H H19A 0.6944 0.2505 0.8917 0.111 Uiso calc R 1 . .
    C C22 0.4085(4) 0.4258(3) 0.8341(4) 0.139(3) Uani d . 1 . .
    H H22A 0.4871 0.4205 0.8203 0.209 Uiso calc R 1 . .
    H H22B 0.4040 0.4563 0.8793 0.209 Uiso calc R 1 . .
    H H22C 0.3657 0.4460 0.7902 0.209 Uiso calc R 1 . .
    C C27 -0.2291(4) 0.0558(3) 1.1265(3) 0.0957(15) Uani d . 1 . .
    H H27A -0.2999 0.0406 1.1435 0.115 Uiso calc R 1 . .
    N N4 0.2957(2) 0.12581(14) 1.00154(14) 0.0490(6) Uani d . 1 . .
    O O11 -0.1204(2) 0.49196(19) 0.69980(17) 0.0884(9) Uani d . 1 . .
    N N8 -0.0457(3) 0.52181(17) 0.6607(2) 0.0697(8) Uani d . 1 . .
    O O10 0.0387(3) 0.5485(2) 0.6927(2) 0.1137(12) Uani d . 1 . .
    O O9 -0.0595(3) 0.52210(19) 0.58779(18) 0.1112(13) Uani d . 1 . .
    C C13 0.2104(4) 0.1384(2) 0.6849(2) 0.0814(12) Uani d . 1 . .
    H H13A 0.2628 0.1015 0.6901 0.098 Uiso calc R 1 . .
    C C11 0.0523(4) 0.1918(2) 0.6117(2) 0.0756(11) Uani d . 1 . .
    H H11A -0.0007 0.1917 0.5695 0.091 Uiso calc R 1 . .
    C C7 0.3442(4) 0.4214(3) 1.2059(2) 0.0878(14) Uani d . 1 . .
    H H7B 0.3784 0.3787 1.2264 0.132 Uiso calc R 1 . .
    H H7C 0.2827 0.4353 1.2389 0.132 Uiso calc R 1 . .
    H H7D 0.4007 0.4582 1.2054 0.132 Uiso calc R 1 . .
    O O12 0.2106(3) 0.26246(18) 1.09179(16) 0.0770(8) Uani d . 1 . .
    C C12 0.1321(4) 0.1391(3) 0.6212(2) 0.0864(13) Uani d . 1 . .
    H H12A 0.1339 0.1029 0.5840 0.104 Uiso calc R 1 . .
    C C31 0.1538(6) 0.2642(4) 1.1638(3) 0.142(3) Uani d . 1 . .
    H H31A 0.1884 0.2993 1.1979 0.213 Uiso calc R 1 . .
    H H31B 0.1594 0.2187 1.1888 0.213 Uiso calc R 1 . .
    H H31C 0.0746 0.2757 1.1538 0.213 Uiso calc R 1 . .
    H H12B 0.217(4) 0.300(3) 1.075(3) 0.085(17) Uiso d . 1 . .
loop_
    _atom_site_aniso_label
    _atom_site_aniso_U_11
    _atom_site_aniso_U_22
    _atom_site_aniso_U_33
    _atom_site_aniso_U_12
    _atom_site_aniso_U_13
    _atom_site_aniso_U_23
    Cu2 0.03765(19) 0.0485(2) 0.0502(2) 0.00094(14) -0.00239(15) 0.00548(16)
    Cu1 0.0459(2) 0.0472(2) 0.0473(2) -0.00129(15) -0.00812(15) 0.00114(16)
    S2 0.0852(6) 0.0598(6) 0.0633(5) -0.0080(5) -0.0023(5) 0.0163(4)
    S1 0.0756(6) 0.0823(7) 0.0568(5) -0.0011(5) -0.0248(5) 0.0035(4)
    O5 0.0333(9) 0.0516(12) 0.0522(11) -0.0009(8) -0.0043(8) 0.0040(9)
    N3 0.0497(14) 0.0577(17) 0.0431(13) -0.0041(12) -0.0030(11) 0.0043(12)
    O6 0.0416(10) 0.0542(13) 0.0613(12) 0.0022(9) -0.0004(9) 0.0037(10)
    C6 0.0513(17) 0.050(2) 0.0670(19) -0.0092(14) 0.0074(15) -0.0052(16)
    N1 0.0525(14) 0.0544(17) 0.0506(14) -0.0008(12) -0.0082(11) 0.0068(12)
    C16 0.0336(13) 0.059(2) 0.0488(16) -0.0051(13) -0.0022(12) -0.0062(14)
    N6 0.0523(14) 0.0516(16) 0.0523(14) -0.0021(12) -0.0026(11) 0.0039(12)
    O1 0.0790(15) 0.0510(15) 0.0562(12) 0.0005(12) -0.0189(11) -0.0077(11)
    C9 0.0526(17) 0.059(2) 0.0485(16) -0.0012(15) -0.0075(14) 0.0087(15)
    N2 0.0694(18) 0.064(2) 0.0592(16) 0.0080(15) -0.0179(14) 0.0060(14)
    O8 0.0420(12) 0.109(2) 0.106(2) 0.0093(14) -0.0193(13) 0.0145(18)
    N7 0.0357(12) 0.0636(19) 0.0665(16) -0.0058(12) -0.0028(12) 0.0108(14)
    N5 0.0587(16) 0.0533(17) 0.0744(18) 0.0074(13) -0.0016(14) 0.0136(14)
    O7 0.0718(15) 0.0569(16) 0.0686(15) -0.0064(12) -0.0034(12) 0.0010(12)
    C23 0.0426(15) 0.056(2) 0.0607(18) 0.0106(14) -0.0063(13) -0.0105(15)
    C24 0.0632(19) 0.052(2) 0.0483(16) -0.0020(15) -0.0053(14) 0.0049(14)
    C21 0.0378(14) 0.059(2) 0.0601(18) 0.0012(13) -0.0024(13) -0.0113(15)
    O2 0.0884(18) 0.088(2) 0.0625(14) 0.0065(15) -0.0262(13) -0.0214(14)
    C77 0.0533(18) 0.050(2) 0.069(2) 0.0012(14) 0.0025(15) 0.0059(16)
    O4 0.0513(13) 0.0722(17) 0.0977(19) -0.0148(12) -0.0011(13) 0.0295(15)
    C15 0.0566(18) 0.060(2) 0.0428(15) -0.0086(15) 0.0028(13) 0.0015(14)
    C30 0.0557(18) 0.066(2) 0.0514(17) -0.0089(16) 0.0030(14) 0.0011(16)
    C4 0.070(2) 0.060(2) 0.101(3) -0.0203(19) 0.011(2) -0.025(2)
    C14 0.063(2) 0.077(3) 0.063(2) 0.0043(18) 0.0019(17) -0.0098(18)
    C1 0.0503(17) 0.057(2) 0.0614(18) -0.0097(15) 0.0020(14) -0.0087(16)
    C2 0.0546(18) 0.065(2) 0.070(2) -0.0084(16) -0.0035(16) -0.0174(18)
    C20 0.0400(16) 0.074(3) 0.101(3) 0.0057(17) -0.0024(18) -0.012(2)
    C26 0.083(3) 0.087(3) 0.075(2) -0.024(2) 0.014(2) 0.007(2)
    C5 0.067(2) 0.051(2) 0.094(3) -0.0070(17) 0.013(2) -0.0040(19)
    C10 0.065(2) 0.072(2) 0.0476(17) -0.0147(17) -0.0009(15) 0.0049(16)
    C17 0.0432(16) 0.070(2) 0.069(2) -0.0122(16) 0.0021(15) -0.0014(18)
    C25 0.071(2) 0.070(2) 0.0492(17) -0.0137(18) 0.0005(15) 0.0024(16)
    C3 0.062(2) 0.076(3) 0.082(2) -0.0196(19) 0.0017(19) -0.028(2)
    C18 0.0476(19) 0.089(3) 0.114(3) -0.018(2) 0.012(2) 0.007(3)
    C29 0.062(2) 0.080(3) 0.071(2) -0.0003(19) 0.0125(18) 0.007(2)
    C28 0.060(2) 0.117(4) 0.093(3) 0.004(2) 0.015(2) 0.000(3)
    C19 0.0401(18) 0.098(3) 0.140(4) -0.007(2) 0.010(2) -0.005(3)
    C22 0.083(3) 0.106(4) 0.229(7) -0.020(3) 0.000(4) 0.082(5)
    C27 0.079(3) 0.119(4) 0.091(3) -0.035(3) 0.022(2) 0.005(3)
    N4 0.0501(13) 0.0469(15) 0.0496(13) 0.0015(11) -0.0057(11) -0.0001(11)
    O11 0.0606(15) 0.123(3) 0.0823(17) 0.0176(16) 0.0054(14) 0.0302(18)
    N8 0.077(2) 0.0537(19) 0.078(2) -0.0003(15) -0.0022(18) 0.0040(16)
    O10 0.113(3) 0.099(3) 0.127(3) -0.026(2) -0.033(2) -0.002(2)
    O9 0.159(3) 0.103(3) 0.0727(18) -0.077(2) 0.011(2) -0.0064(17)
    C13 0.092(3) 0.078(3) 0.075(2) 0.009(2) 0.006(2) -0.019(2)
    C11 0.086(3) 0.087(3) 0.053(2) -0.016(2) -0.0083(19) -0.0095(19)
    C7 0.079(3) 0.122(4) 0.062(2) 0.002(3) -0.020(2) -0.024(2)
    O12 0.109(2) 0.068(2) 0.0537(14) -0.0073(17) -0.0022(14) -0.0026(14)
    C12 0.105(3) 0.085(3) 0.070(2) -0.014(3) 0.005(2) -0.024(2)
    C31 0.186(7) 0.147(6) 0.095(4) -0.047(5) 0.047(4) -0.037(4)
_geom_special_details
;
All e.s.d.'s (except the e.s.d. in the dihedral angle between two l.s. planes)
are estimated using the full covariance matrix. The cell e.s.d.'s are taken
into account individually in the estimation of e.s.d.'s in distances, angles
and torsion angles; correlations between e.s.d.'s in cell parameters are only
used when they are defined by crystal symmetry. An approximate (isotropic)
treatment of cell e.s.d.'s is used for estimating e.s.d.'s involving l.s.
planes.
;
loop_
    _geom_bond_atom_site_label_1
    _geom_bond_atom_site_label_2
    _geom_bond_site_symmetry_2
    _geom_bond_distance
    _geom_bond_publ_flag
    Cu2 N4 . 1.948(3) ?
    Cu2 O5 . 1.956(2) n
    Cu2 O6 . 1.989(2) ?
    Cu2 N6 . 1.999(3) ?
    Cu2 O12 . 2.252(3) n
    Cu1 O1 . 1.898(2) n
    Cu1 N1 . 1.948(3) ?
    Cu1 O5 . 1.979(2) n
    Cu1 N3 . 2.004(2) ?
    Cu1 O4 . 2.311(2) ?
    S2 C24 . 1.720(3) ?
    S2 C25 . 1.745(4) ?
    S1 C9 . 1.734(3) ?
    S1 C10 . 1.750(4) ?
    O5 C16 . 1.349(3) n
    N3 C9 . 1.311(4) ?
    N3 C15 . 1.404(4) ?
    O6 N7 . 1.308(4) ?
    C6 C1 . 1.401(5) ?
    C6 C5 . 1.424(5) ?
    C6 C77 . 1.440(5) ?
    N1 C77 . 1.291(4) ?
    N1 N2 . 1.380(4) ?
    C16 C21 . 1.395(5) ?
    C16 C17 . 1.409(5) ?
    N6 C24 . 1.314(4) ?
    N6 C30 . 1.390(4) ?
    O1 C1 . 1.320(4) ?
    C9 N2 . 1.336(4) ?
    N2 H2A . 0.8600 ?
    O8 N7 . 1.219(3) ?
    N7 O7 . 1.235(4) ?
    N5 C24 . 1.345(4) ?
    N5 N4 . 1.383(4) ?
    N5 H5A . 0.8600 ?
    C23 N4 . 1.298(4) ?
    C23 C21 . 1.435(5) ?
    C23 H23A . 0.9300 ?
    C21 C20 . 1.405(4) ?
    O2 C2 . 1.355(5) ?
    O2 C7 . 1.423(4) ?
    C77 H7A . 0.9300 ?
    O4 C17 . 1.366(4) ?
    O4 C22 . 1.385(5) ?
    C15 C14 . 1.381(5) ?
    C15 C10 . 1.399(4) ?
    C30 C29 . 1.386(5) ?
    C30 C25 . 1.413(5) ?
    C4 C5 . 1.351(6) ?
    C4 C3 . 1.409(6) ?
    C4 H4A . 0.9300 ?
    C14 C13 . 1.383(5) ?
    C14 H14A . 0.9300 ?
    C1 C2 . 1.428(5) ?
    C2 C3 . 1.376(5) ?
    C20 C19 . 1.352(6) ?
    C20 H20A . 0.9300 ?
    C26 C27 . 1.372(7) ?
    C26 C25 . 1.386(5) ?
    C26 H26A . 0.9300 ?
    C5 H5B . 0.9300 ?
    C10 C11 . 1.394(5) ?
    C17 C18 . 1.378(5) ?
    C3 H3A . 0.9300 ?
    C18 C19 . 1.387(7) ?
    C18 H18A . 0.9300 ?
    C29 C28 . 1.396(6) ?
    C29 H29A . 0.9300 ?
    C28 C27 . 1.392(7) ?
    C28 H28A . 0.9300 ?
    C19 H19A . 0.9300 ?
    C22 H22A . 0.9600 ?
    C22 H22B . 0.9600 ?
    C22 H22C . 0.9600 ?
    C27 H27A . 0.9300 ?
    O11 N8 . 1.247(4) ?
    N8 O10 . 1.219(4) ?
    N8 O9 . 1.237(4) ?
    C13 C12 . 1.390(6) ?
    C13 H13A . 0.9300 ?
    C11 C12 . 1.371(6) ?
    C11 H11A . 0.9300 ?
    C7 H7B . 0.9600 ?
    C7 H7C . 0.9600 ?
    C7 H7D . 0.9600 ?
    O12 C31 . 1.405(6) ?
    O12 H12B . 0.77(5) ?
    C12 H12A . 0.9300 ?
    C31 H31A . 0.9600 ?
    C31 H31B . 0.9600 ?
    C31 H31C . 0.9600 ?
loop_
    _geom_angle_atom_site_label_1
    _geom_angle_atom_site_label_2
    _geom_angle_atom_site_label_3
    _geom_angle_site_symmetry_1
    _geom_angle_site_symmetry_3
    _geom_angle
    _geom_angle_publ_flag
    N4 Cu2 O5 . . 89.97(10) n
    N4 Cu2 O6 . . 166.43(10) ?
    O5 Cu2 O6 . . 87.90(8) ?
    N4 Cu2 N6 . . 81.65(11) n
    O5 Cu2 N6 . . 170.53(10) ?
    O6 Cu2 N6 . . 99.22(10) ?
    N4 Cu2 O12 . . 98.05(11) ?
    O5 Cu2 O12 . . 89.17(11) ?
    O6 Cu2 O12 . . 95.31(11) ?
    N6 Cu2 O12 . . 96.34(12) ?
    O1 Cu1 N1 . . 90.78(11) n
    O1 Cu1 O5 . . 89.41(9) n
    N1 Cu1 O5 . . 176.51(10) ?
    O1 Cu1 N3 . . 171.04(11) ?
    N1 Cu1 N3 . . 81.54(11) n
    O5 Cu1 N3 . . 97.97(10) ?
    O1 Cu1 O4 . . 91.03(11) ?
    N1 Cu1 O4 . . 107.58(10) ?
    O5 Cu1 O4 . . 75.89(8) ?
    N3 Cu1 O4 . . 95.67(10) ?
    C24 S2 C25 . . 88.19(17) ?
    C9 S1 C10 . . 88.49(16) ?
    C16 O5 Cu2 . . 127.72(19) ?
    C16 O5 Cu1 . . 119.69(19) ?
    Cu2 O5 Cu1 . . 110.11(9) n
    C9 N3 C15 . . 110.6(3) ?
    C9 N3 Cu1 . . 109.6(2) ?
    C15 N3 Cu1 . . 139.4(2) ?
    N7 O6 Cu2 . . 108.46(19) ?
    C1 C6 C5 . . 119.9(3) ?
    C1 C6 C77 . . 122.2(3) ?
    C5 C6 C77 . . 117.8(3) ?
    C77 N1 N2 . . 119.5(3) ?
    C77 N1 Cu1 . . 128.3(2) ?
    N2 N1 Cu1 . . 112.2(2) ?
    O5 C16 C21 . . 123.0(3) ?
    O5 C16 C17 . . 118.7(3) ?
    C21 C16 C17 . . 118.2(3) ?
    C24 N6 C30 . . 110.4(3) ?
    C24 N6 Cu2 . . 110.7(2) ?
    C30 N6 Cu2 . . 138.6(2) ?
    C1 O1 Cu1 . . 127.2(2) ?
    N3 C9 N2 . . 121.0(3) ?
    N3 C9 S1 . . 116.6(3) ?
    N2 C9 S1 . . 122.4(2) ?
    C9 N2 N1 . . 114.2(3) ?
    C9 N2 H2A . . 122.9 ?
    N1 N2 H2A . . 122.9 ?
    O8 N7 O7 . . 124.0(3) ?
    O8 N7 O6 . . 118.1(3) ?
    O7 N7 O6 . . 117.8(2) ?
    C24 N5 N4 . . 114.3(3) ?
    C24 N5 H5A . . 122.9 ?
    N4 N5 H5A . . 122.9 ?
    N4 C23 C21 . . 123.9(3) ?
    N4 C23 H23A . . 118.1 ?
    C21 C23 H23A . . 118.1 ?
    N6 C24 N5 . . 120.4(3) ?
    N6 C24 S2 . . 117.5(3) ?
    N5 C24 S2 . . 122.1(3) ?
    C16 C21 C20 . . 119.4(3) ?
    C16 C21 C23 . . 124.1(3) ?
    C20 C21 C23 . . 116.5(3) ?
    C2 O2 C7 . . 118.5(3) ?
    N1 C77 C6 . . 123.4(3) ?
    N1 C77 H7A . . 118.3 ?
    C6 C77 H7A . . 118.3 ?
    C17 O4 C22 . . 120.3(3) ?
    C17 O4 Cu1 . . 109.36(19) ?
    C22 O4 Cu1 . . 126.0(3) ?
    C14 C15 C10 . . 119.4(3) ?
    C14 C15 N3 . . 126.9(3) ?
    C10 C15 N3 . . 113.8(3) ?
    C29 C30 N6 . . 126.5(3) ?
    C29 C30 C25 . . 120.1(3) ?
    N6 C30 C25 . . 113.4(3) ?
    C5 C4 C3 . . 120.4(4) ?
    C5 C4 H4A . . 119.8 ?
    C3 C4 H4A . . 119.8 ?
    C13 C14 C15 . . 119.1(4) ?
    C13 C14 H14A . . 120.5 ?
    C15 C14 H14A . . 120.5 ?
    O1 C1 C6 . . 125.1(3) ?
    O1 C1 C2 . . 116.6(3) ?
    C6 C1 C2 . . 118.3(3) ?
    O2 C2 C3 . . 125.5(3) ?
    O2 C2 C1 . . 114.0(3) ?
    C3 C2 C1 . . 120.4(4) ?
    C19 C20 C21 . . 121.4(4) ?
    C19 C20 H20A . . 119.3 ?
    C21 C20 H20A . . 119.3 ?
    C27 C26 C25 . . 117.5(4) ?
    C27 C26 H26A . . 121.3 ?
    C25 C26 H26A . . 121.3 ?
    C4 C5 C6 . . 120.6(4) ?
    C4 C5 H5B . . 119.7 ?
    C6 C5 H5B . . 119.7 ?
    C11 C10 C15 . . 122.0(4) ?
    C11 C10 S1 . . 127.5(3) ?
    C15 C10 S1 . . 110.4(3) ?
    O4 C17 C18 . . 123.2(4) ?
    O4 C17 C16 . . 115.8(3) ?
    C18 C17 C16 . . 121.0(4) ?
    C26 C25 C30 . . 121.7(4) ?
    C26 C25 S2 . . 127.7(3) ?
    C30 C25 S2 . . 110.5(3) ?
    C2 C3 C4 . . 120.3(4) ?
    C2 C3 H3A . . 119.8 ?
    C4 C3 H3A . . 119.8 ?
    C17 C18 C19 . . 119.9(4) ?
    C17 C18 H18A . . 120.0 ?
    C19 C18 H18A . . 120.0 ?
    C30 C29 C28 . . 117.7(4) ?
    C30 C29 H29A . . 121.2 ?
    C28 C29 H29A . . 121.2 ?
    C27 C28 C29 . . 121.3(5) ?
    C27 C28 H28A . . 119.3 ?
    C29 C28 H28A . . 119.3 ?
    C20 C19 C18 . . 120.0(4) ?
    C20 C19 H19A . . 120.0 ?
    C18 C19 H19A . . 120.0 ?
    O4 C22 H22A . . 109.5 ?
    O4 C22 H22B . . 109.5 ?
    H22A C22 H22B . . 109.5 ?
    O4 C22 H22C . . 109.5 ?
    H22A C22 H22C . . 109.5 ?
    H22B C22 H22C . . 109.5 ?
    C26 C27 C28 . . 121.6(4) ?
    C26 C27 H27A . . 119.2 ?
    C28 C27 H27A . . 119.2 ?
    C23 N4 N5 . . 117.8(3) ?
    C23 N4 Cu2 . . 129.3(2) ?
    N5 N4 Cu2 . . 112.9(2) ?
    O10 N8 O9 . . 121.2(4) ?
    O10 N8 O11 . . 121.5(4) ?
    O9 N8 O11 . . 117.3(4) ?
    C14 C13 C12 . . 120.6(4) ?
    C14 C13 H13A . . 119.7 ?
    C12 C13 H13A . . 119.7 ?
    C12 C11 C10 . . 117.2(4) ?
    C12 C11 H11A . . 121.4 ?
    C10 C11 H11A . . 121.4 ?
    O2 C7 H7B . . 109.5 ?
    O2 C7 H7C . . 109.5 ?
    H7B C7 H7C . . 109.5 ?
    O2 C7 H7D . . 109.5 ?
    H7B C7 H7D . . 109.5 ?
    H7C C7 H7D . . 109.5 ?
    C31 O12 Cu2 . . 126.5(3) ?
    C31 O12 H12B . . 111(4) ?
    Cu2 O12 H12B . . 106(4) ?
    C11 C12 C13 . . 121.8(4) ?
    C11 C12 H12A . . 119.1 ?
    C13 C12 H12A . . 119.1 ?
    O12 C31 H31A . . 109.5 ?
    O12 C31 H31B . . 109.5 ?
    H31A C31 H31B . . 109.5 ?
    O12 C31 H31C . . 109.5 ?
    H31A C31 H31C . . 109.5 ?
    H31B C31 H31C . . 109.5 ?
loop_
    _geom_hbond_atom_site_label_D
    _geom_hbond_atom_site_label_H
    _geom_hbond_atom_site_label_A
    _geom_hbond_site_symmetry_A
    _geom_hbond_distance_DH
    _geom_hbond_distance_HA
    _geom_hbond_distance_DA
    _geom_hbond_angle_DHA
    _geom_hbond_publ_flag
    N2 H2A O11 . 0.8600 1.9200 2.730(4) 156.00 yes
    N5 H5A O9 4_666 0.8600 1.9000 2.728(4) 160.00 yes
    O12 H12B O1 . 0.77(6) 2.04(5) 2.763(4) 157(5) yes
    O12 H12B O2 . 0.77(6) 2.44(5) 3.025(4) 134(5) yes
data_global
_journal_date_recd_electronic     2009-07-17
_journal_date_accepted     2009-08-11
_journal_name_full     'Acta Crystallographica, Section E'
_journal_year     2009
_journal_volume     65
_journal_issue      9
_journal_page_first     m1077
_journal_page_last     m1077
_journal_paper_category     QM
_journal_coeditor_code     BT5014
_publ_contact_author_name     'Prof. Fung-E Hong'
_publ_contact_author_address
;
Department of Chemistry
National Chung Hsing University
Taichung 402
Taiwan
;
_publ_contact_author_email     fehong@dragon.nchu.edu.tw
_publ_contact_author_fax     '886-4-22862547'
_publ_contact_author_phone     '886-4-22840411ext607'
_publ_section_title
;\
{\m-2-[(Benzothiazol-2-yl-2\k<i>N</i>)hydrazonomethyl-2\k<i>N</i>]-6-\
methoxyphenolato-1:2\k^3^<i>O</i>^1^,<i>O</i>^6^:<i>O</i>^1^}{2-\
[(benzothiazol-2-yl-1\k<i>N</i>)hydrazonomethyl-1\k<i>N</i>]-6-\
methoxyphenolato-1\k<i>O</i>^1^}(methanol-2\k<i>O</i>)(nitrato-2\k<i>O</i>)\
dicopper(II) nitrate
;
loop_
    _publ_author_name
    _publ_author_footnote
    _publ_author_address
    'Lin, Yu-Ching' .
;
Department of Chemistry
National Chung Hsing University
Taichung 402
Taiwan
;
    'Hong, Fung-E' .
;
Department of Chemistry
National Chung Hsing University
Taichung 402
Taiwan
;
