# Supplementary material for: {μ-2-[(Benzothia­zol-2-yl-2κN)hydrazonomethyl-2κN]-6-methoxy­phenolato-1:2κ3 O 1,O 6:O 1}{2-[(benzo­thia­zol-2-yl-1κN)hydrazonomethyl-1κN]-6-methoxy­phenolato-1κO 1}(methanol-2κO)(nitrato-2κO)dicopper(II) nitrate
Source: Acta Crystallogr Sect E Struct Rep Online. 2009 Aug 15;65(Pt 9):m1077. doi: 10.1107/S1600536809031705 (PMC2969907; doi:10.1107/S1600536809031705)
Supplement: Supplementary file 2 [file e-65-m1077-Isup2.hkl]

# 
# h,k,l, Fc-squared, Fo-squared, sigma(Fo-squared) and status flag 
# 
data_I
_shelx_title ' hong160m in P2(1)/n' 
_shelx_refln_list_code          4 
_shelx_F_calc_maximum      387.85 
_exptl_crystal_F_000      1792.00 
_reflns_d_resolution_high  0.8083 
 
loop_ 
 _symmetry_equiv_pos_as_xyz 
 'x, y, z' 
 '-x+1/2, y+1/2, -z+1/2' 
 '-x, -y, -z' 
 'x-1/2, -y-1/2, z-1/2' 
 
_cell_length_a    11.6893 
_cell_length_b    18.9172 
_cell_length_c    16.8910 
_cell_angle_alpha  90.000 
_cell_angle_beta   91.869 
_cell_angle_gamma  90.000 
 
_shelx_F_squared_multiplier     1.000 
 
loop_ 
 _refln_index_h 
 _refln_index_k 
 _refln_index_l 
 _refln_F_squared_calc 
 _refln_F_squared_meas 
 _refln_F_squared_sigma 
 _refln_observed_status 
   2   0   0      219.16      133.33     11.54 o 
   4   0   0     3953.54     4341.50     45.09 o 
   6   0   0     3253.80     2976.32     31.81 o 
   8   0   0     2578.68     2851.68     82.00 o 
  10   0   0      111.37      118.61     15.84 o 
  12   0   0      114.34      105.44     17.44 o 
  14   0   0      946.83      900.23     53.15 o 
   2   1   0    35099.27    39648.26    569.58 o 
   3   1   0     1376.01     1261.98     16.05 o 
   4   1   0    20607.69    22803.79    260.97 o 
   5   1   0     2442.61     2554.98     51.51 o 
   6   1   0     2763.39     2930.03     42.80 o 
   7   1   0     1062.53     1158.99     22.63 o 
   8   1   0     4206.27     4394.76     31.48 o 
   9   1   0      103.07      105.33      9.90 o 
  10   1   0     5059.79     5424.66     39.29 o 
  11   1   0        4.21       -9.63      9.63 o 
  12   1   0      176.48      141.14     13.51 o 
  13   1   0      127.11      110.66     15.79 o 
  14   1   0       13.65        9.57     17.72 o 
   0   2   0    14239.03    14794.14    129.77 o 
   1   2   0     4293.58     5568.59     46.17 o 
   2   2   0       73.76       75.32     25.68 o 
   3   2   0       66.49       51.15      4.54 o 
   4   2   0        2.43       15.49      5.20 o 
   5   2   0      342.62      340.78     13.98 o 
   6   2   0     8470.31     8475.26     53.84 o 
   7   2   0       80.48       66.41      8.45 o 
   8   2   0     1883.01     1999.60     23.05 o 
   9   2   0      537.97      498.26     17.67 o 
  10   2   0      226.47      199.67     22.85 o 
  11   2   0      141.95      130.76     11.95 o 
  12   2   0        9.36        3.34     12.41 o 
  13   2   0        1.23      -12.35     12.35 o 
  14   2   0      357.76      273.71     20.01 o 
   1   3   0     4053.44     4281.30     51.09 o 
   2   3   0    22346.54    24745.46    362.38 o 
   3   3   0        9.10        7.35      4.00 o 
   4   3   0     6587.72     7005.63     65.64 o 
   5   3   0      281.00      332.18     12.44 o 
   6   3   0      371.44      594.87     15.55 o 
   7   3   0     1069.20     1073.72     19.71 o 
   8   3   0      831.67      880.21     18.14 o 
   9   3   0       10.48        1.03      8.59 o 
  10   3   0        3.05       -8.25      8.25 o 
  11   3   0      246.38      235.78     23.38 o 
  12   3   0       10.96       -7.11     12.90 o 
  13   3   0      369.72      349.42     22.52 o 
  14   3   0        5.92       -9.77     14.13 o 
   0   4   0     7830.58     8017.12     61.51 o 
   1   4   0     2428.39     2596.56    218.74 o 
   2   4   0     7422.40     8590.30    157.54 o 
   3   4   0     2094.92     2237.85     24.88 o 
   4   4   0     1628.18     1798.92     17.71 o 
   5   4   0     3006.69     3847.73     28.84 o 
   6   4   0     6458.82     7222.05     41.47 o 
   7   4   0     2418.07     2967.79     28.20 o 
   8   4   0     2387.97     2719.88     34.59 o 
   9   4   0       50.84       29.48      8.63 o 
  10   4   0      536.77      540.55     21.78 o 
  11   4   0       89.98      102.15     13.75 o 
  12   4   0       54.76       50.64     13.73 o 
  13   4   0       92.94       76.12     15.20 o 
  14   4   0        3.35      -13.87     13.87 o 
   1   5   0        9.40       17.22      5.02 o 
   2   5   0     5733.48     5584.25    125.70 o 
   3   5   0     1561.89     1694.22     23.22 o 
   4   5   0     9297.69     9951.48    116.37 o 
   5   5   0      702.49      893.71     22.15 o 
   6   5   0      735.80      835.24     23.98 o 
   7   5   0       49.68       53.37      8.01 o 
   8   5   0       82.98       81.04      9.86 o 
   9   5   0      111.78      119.47     10.06 o 
  10   5   0      552.53      583.84     22.49 o 
  11   5   0      604.67      631.47     23.50 o 
  12   5   0      159.24      142.66     15.64 o 
  13   5   0       79.44       63.00     18.53 o 
  14   5   0       92.75       85.35     16.55 o 
   0   6   0    14456.81    14285.61     97.77 o 
   1   6   0     1445.33     1417.97     27.63 o 
   2   6   0     1868.43     2198.13     33.01 o 
   3   6   0     4411.27     5163.63     73.91 o 
   4   6   0     3692.97     4118.29     36.10 o 
   5   6   0     2769.06     2880.45     54.51 o 
   6   6   0     5295.95     5675.61     41.93 o 
   7   6   0     5881.65     6380.16     42.16 o 
   8   6   0     3915.66     3944.21     62.78 o 
   9   6   0      438.52      501.97     23.51 o 
  10   6   0      114.92      141.04     13.38 o 
  11   6   0      457.16      484.08     22.52 o 
  12   6   0      324.04      362.15     23.04 o 
  13   6   0       55.73       26.62     14.96 o 
   1   7   0      873.25      812.99     13.16 o 
   2   7   0     7889.12     8192.58    175.75 o 
   3   7   0     4319.65     4119.76     39.68 o 
   4   7   0    21124.20    24268.29     94.03 o 
   5   7   0     6069.11     6566.58     45.68 o 
   6   7   0      131.57      155.84     11.40 o 
   7   7   0       50.25       57.64      8.89 o 
   8   7   0      404.23      374.71     25.90 o 
   9   7   0     2657.96     2732.25    137.24 o 
  10   7   0     2681.65     2835.88     65.55 o 
  11   7   0      470.10      483.96     23.88 o 
  12   7   0      116.50       97.92     15.13 o 
  13   7   0        0.55       -3.55     13.81 o 
   0   8   0      379.57      373.11     20.30 o 
   1   8   0     5609.76     5605.32     94.55 o 
   2   8   0      171.10      148.65      7.73 o 
   3   8   0       68.15       67.17      6.43 o 
   4   8   0     1170.20     1434.08     19.32 o 
   5   8   0     3137.59     3425.82     28.08 o 
   6   8   0     7362.42     7480.95    176.26 o 
   7   8   0     1470.45     1483.36     32.68 o 
   8   8   0     4005.38     4219.57     84.37 o 
   9   8   0      807.20      886.37     30.51 o 
  10   8   0      878.13      922.03     25.24 o 
  11   8   0      350.40      279.80     20.04 o 
  12   8   0      694.10      751.56     26.13 o 
  13   8   0       76.87       69.90     15.52 o 
   1   9   0     3967.32     4220.02    109.47 o 
   2   9   0     1538.16     1525.62     32.14 o 
   3   9   0      387.51      372.68     12.98 o 
   4   9   0     2289.20     2588.68     44.41 o 
   5   9   0      620.63      553.45     16.52 o 
   6   9   0     3187.89     3504.43     42.24 o 
   7   9   0      156.43      145.21     14.93 o 
   8   9   0       55.88       42.48     14.25 o 
   9   9   0      225.71      261.74     24.13 o 
  10   9   0      178.02      204.33     14.84 o 
  11   9   0      350.16      343.81     21.42 o 
  12   9   0        0.56      -17.73     17.73 o 
  13   9   0       59.30       33.29     19.11 o 
   0  10   0      242.16      317.83     18.96 o 
   1  10   0      743.86      893.35     37.45 o 
   2  10   0     3008.49     3514.79     88.18 o 
   3  10   0      604.31      488.08     13.98 o 
   4  10   0      836.75      823.24     20.07 o 
   5  10   0      676.34      687.78     25.91 o 
   6  10   0      117.94      134.70     15.01 o 
   7  10   0      184.42      170.07     16.98 o 
   8  10   0      401.24      375.25     25.71 o 
   9  10   0     1067.84     1030.61     56.90 o 
  10  10   0       14.16       11.62     15.45 o 
  11  10   0        0.36      -10.63     15.58 o 
  12  10   0      214.11      185.00     24.60 o 
  13  10   0        0.57       -6.21     18.40 o 
   1  11   0      274.53      336.90     18.38 o 
   2  11   0      161.82      197.95      9.43 o 
   3  11   0     2749.58     2927.90     59.54 o 
   4  11   0      137.33      148.76      8.92 o 
   5  11   0      354.95      495.57     33.66 o 
   6  11   0      644.37      721.05     28.32 o 
   7  11   0      319.69      283.31     24.31 o 
   8  11   0      299.05      272.39     21.87 o 
   9  11   0      183.91      163.84     18.17 o 
  10  11   0        1.63      -10.40     15.31 o 
  11  11   0      269.09      255.79     22.40 o 
  12  11   0      294.43      292.71     24.84 o 
   0  12   0     5968.33     6246.64     64.38 o 
   1  12   0     2527.56     2668.43    162.84 o 
   2  12   0      114.83      159.04      9.47 o 
   3  12   0      667.85      704.65     35.60 o 
   4  12   0      696.17      684.68     18.50 o 
   5  12   0     1726.76     1722.37     59.07 o 
   6  12   0      422.64      454.08     26.58 o 
   7  12   0     1945.43     2294.53     66.20 o 
   8  12   0        6.47      -13.16     13.97 o 
   9  12   0       28.48       21.52     16.39 o 
  10  12   0       24.06        9.42     17.02 o 
  11  12   0       98.85      110.20     20.61 o 
  12  12   0        0.31      -18.21     18.21 o 
   1  13   0      398.81      412.80     31.96 o 
   2  13   0      485.88      586.02     38.31 o 
   3  13   0     5155.29     5616.89    204.47 o 
   4  13   0       39.32       46.27     12.62 o 
   5  13   0     2878.52     2758.84     55.74 o 
   6  13   0      253.66      286.96     21.34 o 
   7  13   0      116.03      155.48     18.02 o 
   8  13   0      211.10      260.34     20.71 o 
   9  13   0     1710.17     1765.49    128.30 o 
  10  13   0       60.72       47.40     18.02 o 
  11  13   0      428.19      432.43     29.78 o 
  12  13   0       10.53       -9.55     17.53 o 
   0  14   0     1046.58     1133.97     35.64 o 
   1  14   0    10452.44    11587.47    134.96 o 
   2  14   0        4.29        7.43     10.43 o 
   3  14   0      541.18      404.02     30.76 o 
   4  14   0     1002.74     1011.82     29.09 o 
   5  14   0      947.24     1010.56     31.39 o 
   6  14   0       40.20       32.47     12.74 o 
   7  14   0     2124.04     2200.15     40.13 o 
   8  14   0      150.48      133.98     19.01 o 
   9  14   0      299.59      301.96     22.78 o 
  10  14   0      108.50      121.87     25.60 o 
  11  14   0      144.38      124.63     21.17 o 
   1  15   0      983.55     1179.67     25.79 o 
   2  15   0      645.03      539.60     31.61 o 
   3  15   0     2653.25     2711.94     55.94 o 
   4  15   0      582.49      539.68     33.31 o 
   5  15   0      916.98      893.77     31.67 o 
   6  15   0      515.81      533.13     42.92 o 
   7  15   0       17.84       -2.20     13.28 o 
   8  15   0        1.25       -2.61     15.28 o 
   9  15   0      986.38     1037.65     50.55 o 
  10  15   0       43.58       22.22     19.25 o 
  11  15   0      310.30      273.92     25.23 o 
   0  16   0     3243.11     3744.81     56.56 o 
   1  16   0      593.32      625.75     32.38 o 
   2  16   0      160.78      133.72     19.76 o 
   3  16   0     2111.01     1987.02     47.34 o 
   4  16   0      481.51      491.57     32.38 o 
   5  16   0      536.80      642.64     36.72 o 
   6  16   0      106.08      101.78     18.47 o 
   7  16   0      429.87      437.26     29.43 o 
   8  16   0       19.06        7.33     18.59 o 
   9  16   0       74.82       25.72     26.73 o 
  10  16   0       65.86       66.93     19.99 o 
   1  17   0        0.91      -14.49     14.49 o 
   2  17   0       11.48       12.55     16.66 o 
   3  17   0       40.12       36.72     18.05 o 
   4  17   0       63.71       50.20     19.68 o 
   5  17   0      566.30      550.75     35.02 o 
   6  17   0       29.39       37.11     20.76 o 
   7  17   0       46.73       35.46     18.53 o 
   8  17   0      248.40      241.26     23.57 o 
   9  17   0       20.70       27.28     19.03 o 
   1  18   0      314.92      317.25     31.30 o 
   2  18   0       34.46       28.82     16.97 o 
   3  18   0       16.56        1.47     17.28 o 
   4  18   0       35.72       24.40     18.28 o 
   5  18   0       70.56       47.41     21.31 o 
   6  18   0       41.47        2.87     19.52 o 
   7  18   0      409.87      427.93     28.83 o 
   8  18   0        0.38       -8.76     18.56 o 
   9  18   0       18.68        3.12     19.21 o 
   2  19   0      185.80      154.56     21.61 o 
   3  19   0     1315.35     1323.62     44.93 o 
   4  19   0        8.96        3.87     18.21 o 
   5  19   0      271.41      242.80     26.88 o 
   6  19   0       13.26       21.69     21.38 o 
   7  19   0      119.39      114.50     26.88 o 
   8  19   0       58.87       29.75     24.33 o 
   3  20   0       11.93       13.02     18.05 o 
   4  20   0       32.16       42.61     20.22 o 
   5  20   0      235.04      249.93     28.74 o 
   6  20   0       99.02       74.99     22.78 o 
   7  20   0      673.66      658.52     42.38 o 
   4  21   0       99.42       84.14     22.62 o 
   5  21   0      211.74      157.27     26.26 o 
   6  21   0      154.50      127.06     26.11 o 
 -13   0   1       27.76       -4.42     24.09 o 
 -11   0   1     4224.16     4541.08    120.94 o 
  -9   0   1     1742.47     1976.16     35.09 o 
  -7   0   1       70.23       80.16     20.92 o 
  -5   0   1    17766.92    18287.58     89.22 o 
  -3   0   1    60155.23    67741.50    278.02 o 
  -1   0   1     1435.30     1602.06     18.98 o 
   1   0   1    55043.95    56696.27    403.40 o 
   3   0   1    43792.73    47493.11    281.77 o 
   5   0   1     8701.67     9111.58     76.78 o 
   7   0   1     8829.44    10639.74     96.92 o 
   9   0   1     2167.36     2193.00     50.28 o 
  11   0   1     2962.65     2727.73     81.31 o 
  13   0   1        7.92       40.08     19.41 o 
 -14   1   1        0.21      -18.46     18.46 o 
 -13   1   1      239.99      241.18     18.20 o 
 -12   1   1      149.24      121.21     16.24 o 
 -11   1   1      111.60      123.79     11.67 o 
 -10   1   1      896.67      896.39     21.28 o 
  -9   1   1     1048.65     1118.30     20.63 o 
  -8   1   1       44.91       40.70      8.44 o 
  -7   1   1    13992.15    15819.76    100.18 o 
  -6   1   1      482.51      632.56     13.42 o 
  -5   1   1      280.50      459.22     11.30 o 
  -4   1   1        3.21        4.73      3.91 o 
  -3   1   1     4391.01     5341.36     88.02 o 
  -2   1   1    17651.08    19085.39     93.52 o 
  -1   1   1   150430.58   123382.20    848.56 o 
   1   1   1    14279.13    16976.51    430.59 o 
   2   1   1    16001.02    17825.35    159.28 o 
   3   1   1     2859.33     3125.64     49.00 o 
   4   1   1      342.96      308.85     13.34 o 
   5   1   1    15769.84    17051.76     96.26 o 
   6   1   1      503.87      523.94     23.24 o 
   7   1   1     7219.00     7708.07    175.24 o 
   8   1   1      254.44      273.65     14.35 o 
   9   1   1        2.04       -3.24      8.65 o 
  10   1   1      697.98      714.33     38.06 o 
  11   1   1     1592.93     1647.51     26.66 o 
  12   1   1       70.67       71.26     12.05 o 
  13   1   1     1536.41     1465.95     31.12 o 
  14   1   1       52.70       43.23     14.74 o 
 -14   2   1      279.17      245.85     24.05 o 
 -13   2   1        0.68      -12.57     18.68 o 
 -12   2   1      346.74      335.39     21.18 o 
 -11   2   1     1520.44     1495.63     25.10 o 
 -10   2   1      429.94      459.72     23.72 o 
  -9   2   1     1520.35     1678.49     25.20 o 
  -8   2   1     2022.69     2192.54     23.53 o 
  -7   2   1     1632.01     2109.50     35.67 o 
  -6   2   1     7488.10     8230.49    425.28 o 
  -5   2   1    15370.54    17525.79    124.46 o 
  -4   2   1      475.90      522.61     14.18 o 
  -3   2   1     1463.83     1464.22     32.09 o 
  -2   2   1     6391.22     6981.44    147.31 o 
  -1   2   1    26006.27    23802.76    159.13 o 
   0   2   1    18373.59    20184.94    145.03 o 
   1   2   1     3161.92     3910.68    161.14 o 
   2   2   1        3.58       11.72      3.99 o 
   3   2   1     4222.20     4076.47    117.53 o 
   4   2   1      219.57      242.32     13.24 o 
   5   2   1     6346.23     7298.40     47.67 o 
   6   2   1     2168.92     2477.21     29.15 o 
   7   2   1      544.84      597.49     17.83 o 
   8   2   1      325.93      370.61     17.96 o 
   9   2   1     1811.46     2003.70     28.48 o 
  10   2   1      582.04      571.14     18.87 o 
  11   2   1      531.32      529.28     32.66 o 
  12   2   1      152.91      116.33     12.39 o 
  13   2   1       24.46       42.59     13.64 o 
  14   2   1        1.64       -8.60     14.23 o 
 -14   3   1       21.84       20.84     14.98 o 
 -13   3   1        2.91      -13.19     13.19 o 
 -12   3   1      562.85      537.77     24.32 o 
 -11   3   1      242.34      284.26     16.59 o 
 -10   3   1      800.25      845.57     19.71 o 
  -9   3   1      745.65      771.51     27.74 o 
  -8   3   1      457.82      522.26     16.55 o 
  -7   3   1     2043.17     2247.32     27.33 o 
  -6   3   1      139.73      189.03     15.43 o 
  -5   3   1     1890.18     2061.67     20.92 o 
  -4   3   1     1112.67     1193.30     25.22 o 
  -3   3   1     1000.91     1141.01     15.32 o 
  -2   3   1      405.60      488.35    133.40 o 
  -1   3   1     2263.04     1709.13     24.87 o 
   0   3   1      319.10      425.41     16.19 o 
   1   3   1      530.25      676.31     13.87 o 
   2   3   1      115.79      151.97     11.04 o 
   3   3   1     9146.10     9852.31     67.09 o 
   4   3   1     4761.06     5338.78     43.89 o 
   5   3   1       94.25      109.73      8.52 o 
   6   3   1      634.58      616.98     15.99 o 
   7   3   1      319.58      323.29     18.83 o 
   8   3   1        1.21       -4.20      8.08 o 
   9   3   1      749.67      797.38     26.65 o 
  10   3   1        1.24        2.29      9.07 o 
  11   3   1       20.57       10.37     12.76 o 
  12   3   1        6.58      -11.54     11.54 o 
  13   3   1       75.64       82.39     15.06 o 
  14   3   1       13.54       -4.24     14.17 o 
 -14   4   1      571.35      553.35     27.54 o 
 -13   4   1      176.28      135.70     17.98 o 
 -12   4   1       12.45        1.77     12.73 o 
 -11   4   1       54.65       44.64     12.60 o 
 -10   4   1       74.65      100.02     12.38 o 
  -9   4   1        0.22       -1.51      8.16 o 
  -8   4   1      980.32      935.14     18.52 o 
  -7   4   1      121.19      143.10      8.46 o 
  -6   4   1     1374.49     1264.98     16.65 o 
  -5   4   1     1454.95     1583.14     18.21 o 
  -4   4   1       11.35       33.66      8.54 o 
  -3   4   1      383.18      417.02     10.97 o 
  -2   4   1     1566.29     1730.48     22.65 o 
  -1   4   1    16236.20    15982.16    457.59 o 
   0   4   1      712.62      653.45     12.15 o 
   1   4   1     9556.62    10678.36    220.34 o 
   2   4   1       62.52       96.43     10.48 o 
   3   4   1     2642.08     2941.39    324.75 o 
   4   4   1     2510.13     3037.73     25.30 o 
   5   4   1      583.43      665.20     14.99 o 
   6   4   1      644.26      696.19     22.01 o 
   7   4   1      152.65      153.34      9.89 o 
   8   4   1      277.49      319.39     17.55 o 
   9   4   1      411.01      418.53     39.34 o 
  10   4   1      671.30      684.58     18.70 o 
  11   4   1      150.50      151.12     13.83 o 
  12   4   1      201.72      181.16     16.23 o 
  13   4   1       97.89       74.19     14.92 o 
  14   4   1       11.88       -5.00     14.16 o 
 -14   5   1       75.36       69.00     15.66 o 
 -13   5   1       47.38       39.81     14.73 o 
 -12   5   1      420.67      400.20     23.41 o 
 -11   5   1       24.10       29.41     12.47 o 
 -10   5   1      214.70      175.77     14.20 o 
  -9   5   1     2053.84     2333.16     37.05 o 
  -8   5   1     1422.80     1473.97     20.81 o 
  -7   5   1     2301.65     2405.82     36.03 o 
  -6   5   1      730.19      797.00     17.18 o 
  -5   5   1     1139.40     1343.39     26.28 o 
  -4   5   1     4362.94     4766.37     29.65 o 
  -3   5   1     1762.75     2156.26     97.67 o 
  -2   5   1        0.44       10.58      8.96 o 
  -1   5   1    11848.75    11884.58    807.69 o 
   0   5   1    21154.66    21235.50    331.47 o 
   1   5   1      655.52      703.31     17.71 o 
   2   5   1     1716.50     1789.07     50.89 o 
   3   5   1     4023.86     4311.85     44.69 o 
   4   5   1      925.37     1015.95     40.82 o 
   5   5   1    18421.89    21592.28    118.99 o 
   6   5   1     8163.34     8549.56     65.64 o 
   7   5   1     3875.07     3997.01     38.59 o 
   8   5   1       52.68       45.12      9.45 o 
   9   5   1       12.32        3.34      9.43 o 
  10   5   1        2.00      -10.29     12.93 o 
  11   5   1       41.42       14.96     11.94 o 
  12   5   1       57.39       52.75     13.50 o 
  13   5   1      537.98      538.70     24.87 o 
  14   5   1       63.87       47.08     15.65 o 
 -13   6   1        2.07      -13.40     13.40 o 
 -12   6   1       20.44       23.87     13.16 o 
 -11   6   1      994.48     1041.85     26.84 o 
 -10   6   1      772.58      794.80     24.24 o 
  -9   6   1       57.88       77.30     11.76 o 
  -8   6   1      130.24      156.69     12.42 o 
  -7   6   1      251.55      251.95     12.81 o 
  -6   6   1      226.41      221.20     12.24 o 
  -5   6   1    12062.26    13591.90     93.74 o 
  -4   6   1     8914.01    10708.15    176.25 o 
  -3   6   1     6623.82     6655.33    142.38 o 
  -2   6   1     6307.61     6149.22     32.16 o 
  -1   6   1     6376.40     6392.14    244.63 o 
   0   6   1     2470.90     2605.73     42.84 o 
   1   6   1     7560.66     7507.83    294.71 o 
   2   6   1     1402.99     1434.83     40.49 o 
   3   6   1    44894.84    50436.00    173.66 o 
   4   6   1    11124.93    12417.90    209.04 o 
   5   6   1     2921.09     3646.92    134.83 o 
   6   6   1       32.16       28.29      7.58 o 
   7   6   1     3100.57     3433.20     31.15 o 
   8   6   1      846.81      927.45     24.00 o 
   9   6   1     2158.34     2270.70     48.92 o 
  10   6   1     1051.65     1093.18     31.73 o 
  11   6   1      480.35      467.41     22.80 o 
  12   6   1        4.64       -0.95     12.86 o 
  13   6   1       69.98       60.91     16.03 o 
 -13   7   1      332.16      276.02     22.26 o 
 -12   7   1      278.03      280.06     18.63 o 
 -11   7   1      141.92      122.26     21.22 o 
 -10   7   1       17.12        6.09     11.57 o 
  -9   7   1       50.34       51.38     11.79 o 
  -8   7   1       58.81       81.33     11.13 o 
  -7   7   1     6296.38     6685.22    155.53 o 
  -6   7   1     2752.36     2834.71     30.23 o 
  -5   7   1     3435.49     3691.05     27.98 o 
  -4   7   1      641.03      680.70     14.16 o 
  -3   7   1     4313.60     4532.35    100.42 o 
  -2   7   1     2922.85     3220.42     53.24 o 
  -1   7   1     2902.04     2642.11     96.87 o 
   0   7   1      144.53      148.28     19.85 o 
   1   7   1     1313.63     1210.40     55.39 o 
   2   7   1     7111.87     7820.03     58.09 o 
   3   7   1     2146.07     2627.10     79.96 o 
   4   7   1      366.98      315.91     13.60 o 
   5   7   1    14354.59    15290.58     67.43 o 
   6   7   1     9837.09    10851.15     88.15 o 
   7   7   1     4437.99     4870.16     36.98 o 
   8   7   1      834.48      741.85     28.50 o 
   9   7   1      188.14      232.25     25.53 o 
  10   7   1     2753.29     2732.62     54.11 o 
  11   7   1     1000.21      998.97     29.74 o 
  12   7   1      509.99      556.63     24.75 o 
  13   7   1      682.47      645.27     25.92 o 
 -13   8   1       24.10        0.66     20.20 o 
 -12   8   1      137.16      155.72     17.37 o 
 -11   8   1      345.25      326.97     26.83 o 
 -10   8   1     1181.84     1277.34     40.68 o 
  -9   8   1       40.62       43.96     11.35 o 
  -8   8   1      111.84      139.60     12.26 o 
  -7   8   1     4178.23     4457.53     50.45 o 
  -6   8   1     1957.54     2075.84     35.91 o 
  -5   8   1     3709.83     3748.43    113.23 o 
  -4   8   1     8645.00     9064.61     60.56 o 
  -3   8   1    25384.03    26622.15    228.48 o 
  -2   8   1      259.64      245.20     10.96 o 
  -1   8   1     1424.18     1639.13     48.64 o 
   0   8   1     3526.32     3775.03    102.40 o 
   1   8   1       20.30       63.38      5.08 o 
   2   8   1    21542.14    22589.04    174.33 o 
   3   8   1    11568.42    13236.22    206.45 o 
   4   8   1     3338.11     3272.36     40.15 o 
   5   8   1     1526.69     1752.51     21.70 o 
   6   8   1     1274.67     1373.53     29.22 o 
   7   8   1      701.27      745.09     19.55 o 
   8   8   1      674.10      661.05     28.45 o 
   9   8   1     3038.34     3032.71     75.15 o 
  10   8   1      940.92      984.28     59.77 o 
  11   8   1      428.26      399.93     22.09 o 
  12   8   1      102.44       87.51     14.88 o 
  13   8   1       69.64       68.72     15.95 o 
 -13   9   1       95.98       76.16     20.63 o 
 -12   9   1       14.24       -8.08     29.90 o 
 -11   9   1      457.21      485.59     46.37 o 
 -10   9   1     1518.27     1627.92     29.78 o 
  -9   9   1       13.66       -7.87     10.42 o 
  -8   9   1     1442.68     1571.04     27.23 o 
  -7   9   1     1084.23     1045.56     31.38 o 
  -6   9   1        3.58        0.08     11.76 o 
  -5   9   1      305.57      299.72     37.77 o 
  -4   9   1      574.12      619.45     15.05 o 
  -3   9   1      636.30      545.24     13.68 o 
  -2   9   1      381.45      295.31     12.15 o 
  -1   9   1     3218.17     3174.11    103.26 o 
   0   9   1     2945.99     2989.79    110.67 o 
   1   9   1       94.22       69.32      5.72 o 
   2   9   1      477.90      495.71     14.07 o 
   3   9   1     1572.56     1943.62     19.29 o 
   4   9   1     7625.17     7854.54    122.08 o 
   5   9   1     3832.99     4065.81     96.79 o 
   6   9   1      219.97      215.74     12.41 o 
   7   9   1      195.53      168.64     15.11 o 
   8   9   1        4.57        0.76     13.18 o 
   9   9   1      312.23      305.20     21.65 o 
  10   9   1       26.45       22.13     15.60 o 
  11   9   1      131.21      103.24     14.18 o 
  12   9   1       33.51       33.46     14.22 o 
  13   9   1      123.09      110.90     22.24 o 
 -13  10   1      210.98      163.26     41.68 o 
 -12  10   1        1.43       -3.96     18.04 o 
 -11  10   1      128.86      103.88     19.61 o 
 -10  10   1        6.99       -3.92     15.74 o 
  -9  10   1      162.87      149.38     17.67 o 
  -8  10   1       63.18       79.16     16.71 o 
  -7  10   1     2750.44     2732.11    265.11 o 
  -6  10   1      290.99      318.28     24.93 o 
  -5  10   1      581.18      658.22     26.23 o 
  -4  10   1     1145.18     1294.98     40.18 o 
  -3  10   1      533.95      562.29     15.64 o 
  -2  10   1      354.78      446.94     26.79 o 
  -1  10   1     3047.47     3270.33    207.45 o 
   0  10   1     7295.52     7248.08    233.65 o 
   1  10   1     1243.03     1162.65     21.80 o 
   2  10   1     5434.76     5834.17     46.94 o 
   3  10   1     5394.33     5594.51     54.04 o 
   4  10   1     1077.10     1073.90     19.14 o 
   5  10   1      977.83     1065.83     27.80 o 
   6  10   1      104.15      106.21     13.40 o 
   7  10   1        0.05        3.20     12.19 o 
   8  10   1      448.10      518.14     70.62 o 
   9  10   1       28.68        7.02     14.23 o 
  10  10   1       40.18       33.71     15.25 o 
  11  10   1       15.80       -7.43     16.73 o 
  12  10   1        4.46       11.61     17.22 o 
  13  10   1       65.10       39.78     21.15 o 
 -12  11   1       48.41       69.65     20.32 o 
 -11  11   1      159.62      153.44     20.64 o 
 -10  11   1      183.95      182.41     20.18 o 
  -9  11   1      500.79      552.73     27.52 o 
  -8  11   1      294.15      283.33     21.32 o 
  -7  11   1       69.06       77.36     16.05 o 
  -6  11   1      169.23      199.06     17.20 o 
  -5  11   1     4259.23     4293.23     47.57 o 
  -4  11   1     1099.37     1124.04     19.13 o 
  -3  11   1       15.68       21.96      6.85 o 
  -2  11   1        0.66        4.91      6.83 o 
  -1  11   1     4154.05     4290.35    145.70 o 
   0  11   1     1325.97     1434.04     63.70 o 
   1  11   1      220.36      275.07     12.83 o 
   2  11   1     2060.65     2389.17     68.60 o 
   3  11   1       41.34       50.00      7.61 o 
   4  11   1      294.56      335.93     15.22 o 
   5  11   1       14.29       14.80      8.69 o 
   6  11   1     1189.88     1276.26     30.48 o 
   7  11   1      675.14      625.97     26.14 o 
   8  11   1       37.56       25.94     14.05 o 
   9  11   1     1588.39     1431.81     34.79 o 
  10  11   1      141.50      126.21     17.81 o 
  11  11   1       10.75      -15.61     15.61 o 
  12  11   1      147.48      144.48     21.38 o 
 -12  12   1       66.23       43.26     19.61 o 
 -11  12   1      309.97      304.16     44.35 o 
 -10  12   1      887.32      888.99     33.29 o 
  -9  12   1      133.25      121.61     18.63 o 
  -8  12   1       42.07       31.32     15.00 o 
  -7  12   1      249.01      235.46     19.76 o 
  -6  12   1      147.89      158.71     30.14 o 
  -5  12   1        4.68       -6.24     13.00 o 
  -4  12   1     5089.07     4963.85    122.01 o 
  -3  12   1      140.21      147.45      8.97 o 
  -2  12   1      143.71      144.49      9.39 o 
  -1  12   1      298.89      375.19     17.22 o 
   0  12   1        3.68       11.78      7.77 o 
   1  12   1     2075.44     2130.47     27.68 o 
   2  12   1     4586.06     4741.12    122.73 o 
   3  12   1      715.06      690.73     24.56 o 
   4  12   1     2408.67     2521.94     40.88 o 
   5  12   1       53.00       47.31     11.96 o 
   6  12   1      316.63      348.44     23.97 o 
   7  12   1      135.93      180.85     17.58 o 
   8  12   1      398.51      434.90     26.38 o 
   9  12   1      251.09      235.73     20.29 o 
  10  12   1      836.61      842.17     77.12 o 
  11  12   1       31.63       19.99     27.43 o 
  12  12   1        1.78      -18.82     18.82 o 
 -12  13   1      107.66      101.82     28.43 o 
 -11  13   1       16.62        8.11     17.75 o 
 -10  13   1       74.19       51.00     22.51 o 
  -9  13   1        9.28       -6.18     15.68 o 
  -8  13   1     1893.41     2064.71     69.18 o 
  -7  13   1      351.69      361.98     25.41 o 
  -6  13   1     1231.19     1318.15     33.71 o 
  -5  13   1        0.12       -2.74     11.97 o 
  -4  13   1      371.44      434.04     22.49 o 
  -3  13   1      810.14      783.46     27.81 o 
  -2  13   1     3745.90     4113.50    191.53 o 
  -1  13   1     2134.01     2336.16    136.01 o 
   0  13   1     7749.60     8133.03    257.71 o 
   1  13   1      861.41      928.88     23.04 o 
   2  13   1      162.50      162.37     12.68 o 
   3  13   1        0.50        6.65      8.72 o 
   4  13   1     1897.60     1916.98     45.64 o 
   5  13   1       74.28       75.21     13.14 o 
   6  13   1     6113.70     6555.99    119.58 o 
   7  13   1      314.00      362.89     25.16 o 
   8  13   1     1034.17     1005.96     32.23 o 
   9  13   1      200.32      201.54     20.15 o 
  10  13   1      347.24      315.30     25.22 o 
  11  13   1       79.19       46.12     21.27 o 
 -11  14   1       55.29       43.63     19.93 o 
 -10  14   1      989.56     1012.52     35.73 o 
  -9  14   1       26.75       16.41     16.54 o 
  -8  14   1       50.72       66.21     17.08 o 
  -7  14   1        3.65       -3.90     14.75 o 
  -6  14   1       25.14       26.53     12.87 o 
  -5  14   1      670.57      611.84     23.94 o 
  -4  14   1     1254.18     1263.92     29.37 o 
  -3  14   1       82.61       90.62     21.27 o 
  -2  14   1     2461.09     2425.68     48.89 o 
  -1  14   1      109.91      193.53     34.63 o 
   0  14   1      272.15      334.71     20.55 o 
   1  14   1       74.11       80.57     11.72 o 
   2  14   1     6178.28     6395.07    649.03 o 
   3  14   1      165.18      192.79     30.56 o 
   4  14   1     1901.00     1931.79     48.81 o 
   5  14   1      178.77      178.08     14.70 o 
   6  14   1     1648.79     1573.07     34.53 o 
   7  14   1        3.54        6.58     14.19 o 
   8  14   1     1337.74     1380.08     35.72 o 
   9  14   1      155.69       96.42     18.56 o 
  10  14   1     1219.71     1139.41     36.25 o 
  11  14   1       45.37       36.21     19.18 o 
 -11  15   1       53.07       36.47     19.09 o 
 -10  15   1       81.07       46.51     18.83 o 
  -9  15   1        5.81      -16.43     16.43 o 
  -8  15   1      484.16      540.29     29.73 o 
  -7  15   1      152.77      129.59     15.73 o 
  -6  15   1      225.60      234.57     21.93 o 
  -5  15   1       16.70       24.47     18.90 o 
  -4  15   1      420.13      354.90     32.62 o 
  -3  15   1      226.88      202.59     22.70 o 
  -2  15   1     3539.55     3497.67     58.10 o 
  -1  15   1      742.76      823.33     47.10 o 
   0  15   1     3464.55     3867.11     51.95 o 
   1  15   1     2961.72     3253.04     58.38 o 
   2  15   1     1257.47     1384.24    108.89 o 
   3  15   1       60.90       69.88     19.14 o 
   4  15   1     1324.08     1330.05     42.07 o 
   5  15   1       24.47       16.89     15.73 o 
   6  15   1      723.04      766.89     31.27 o 
   7  15   1        0.54      -11.32     17.51 o 
   8  15   1      446.11      458.61     28.23 o 
   9  15   1       27.17       13.25     17.85 o 
  10  15   1       80.89       76.89     19.55 o 
  11  15   1       42.36       17.50     19.39 o 
 -10  16   1       44.51       21.10     18.57 o 
  -9  16   1      202.87      142.27     20.39 o 
  -8  16   1      101.19      104.96     17.01 o 
  -7  16   1      599.57      625.38     32.19 o 
  -6  16   1      774.45      726.07     30.58 o 
  -5  16   1       64.18       59.81     19.91 o 
  -4  16   1      444.70      447.25     32.77 o 
  -3  16   1      232.09      233.04     28.66 o 
  -2  16   1      160.50      185.24     21.38 o 
  -1  16   1        2.88        4.26     15.65 o 
   0  16   1      142.13      173.33     13.91 o 
   1  16   1       73.67       60.36     12.59 o 
   2  16   1      198.89      231.02     22.08 o 
   3  16   1     1073.01      864.21     35.02 o 
   4  16   1     1801.22     1784.28     48.19 o 
   5  16   1       10.25        6.51     17.43 o 
   6  16   1       80.91       97.00     19.45 o 
   7  16   1       55.43       56.28     26.88 o 
   8  16   1      722.87      721.08     33.01 o 
   9  16   1        8.79        6.80     19.00 o 
  10  16   1      131.29       94.67     30.06 o 
  -9  17   1      248.30      234.88     24.37 o 
  -8  17   1        2.97       -8.06     17.80 o 
  -7  17   1        5.29       11.47     17.44 o 
  -6  17   1      253.92      212.16     34.17 o 
  -5  17   1      369.76      381.79     32.62 o 
  -4  17   1        3.14        7.90     19.45 o 
  -3  17   1       35.51       28.36     18.44 o 
  -2  17   1        0.09       -5.04     15.88 o 
  -1  17   1      165.21      183.92     21.46 o 
   0  17   1       64.96       64.23     17.28 o 
   1  17   1      186.58      188.65     20.22 o 
   2  17   1        1.44        0.70     14.72 o 
   3  17   1       81.49       64.23     18.21 o 
   4  17   1        0.75       -9.92     16.42 o 
   5  17   1      223.93      237.92     26.57 o 
   6  17   1        7.53       12.16     18.90 o 
   7  17   1       25.73       18.18     17.36 o 
   8  17   1       43.09       38.92     19.79 o 
   9  17   1        2.20       22.73     19.45 o 
  -9  18   1      117.93       77.98     23.71 o 
  -8  18   1      139.98      132.20     21.79 o 
  -7  18   1      490.33      415.79     28.11 o 
  -6  18   1        8.29        7.05     19.99 o 
  -5  18   1        0.38      -18.75     18.75 o 
  -4  18   1      310.35      293.31     30.29 o 
  -3  18   1      182.83      182.37     23.32 o 
  -2  18   1       11.09       16.58     17.43 o 
  -1  18   1      200.45      195.15     22.00 o 
   2  18   1       42.53       56.09     17.43 o 
   3  18   1      284.22      242.18     23.94 o 
   4  18   1        2.61      -17.43     17.43 o 
   5  18   1      140.09       90.88     21.31 o 
   6  18   1       38.80       19.76     20.92 o 
   7  18   1        1.98       -5.11     20.22 o 
   8  18   1      483.16      477.95     40.75 o 
   9  18   1        1.00      -19.44     19.71 o 
  -8  19   1      466.83      483.74     31.76 o 
  -7  19   1       38.81        3.95     22.00 o 
  -6  19   1      100.86       72.67     23.47 o 
  -5  19   1        5.13       -2.09     19.14 o 
  -4  19   1        1.68       -7.67     18.21 o 
  -3  19   1      101.53       97.07     21.92 o 
  -2  19   1      980.70     1016.60     39.74 o 
   3  19   1       10.16        9.14     16.97 o 
   4  19   1      427.51      372.18     31.30 o 
   5  19   1       74.81       67.48     21.54 o 
   6  19   1     1067.52     1093.22     44.93 o 
   7  19   1        1.14        7.36     21.77 o 
   8  19   1       41.22      -16.42     23.55 o 
  -7  20   1        0.91      -13.71     20.45 o 
  -6  20   1      161.10      106.91     24.95 o 
  -5  20   1       22.42        8.29     20.53 o 
  -4  20   1     1014.38      964.77     42.15 o 
  -3  20   1      129.35      123.49     23.09 o 
   4  20   1      584.43      516.36     35.79 o 
   5  20   1      203.81      175.40     24.79 o 
   6  20   1        5.01       13.40     20.69 o 
   7  20   1      152.87      118.69     26.57 o 
  -6  21   1      172.48      164.32     27.81 o 
  -5  21   1       30.34       10.54     22.70 o 
  -4  21   1        2.61       40.44     21.31 o 
   5  21   1       23.64       10.23     20.45 o 
   6  21   1      292.25      281.92     34.01 o 
 -14   0   2      131.95      103.97     34.24 o 
 -12   0   2      148.69      186.67     22.04 o 
 -10   0   2      226.76      246.39     18.05 o 
  -8   0   2    13405.36    14556.71    197.09 o 
  -6   0   2     2188.57     2643.84     49.08 o 
  -4   0   2      322.19      343.65     15.02 o 
  -2   0   2    51784.97    51477.62    327.48 o 
   0   0   2    59663.16    58931.75    416.03 o 
   2   0   2    12402.29    12741.57     88.55 o 
   4   0   2     4989.94     5145.44     52.14 o 
   6   0   2    17720.10    18363.63    135.04 o 
   8   0   2      478.12      550.29     34.40 o 
  10   0   2      548.74      587.39     27.48 o 
  12   0   2     2999.41     2841.17    107.88 o 
  14   0   2      136.96      121.17     28.20 o 
 -14   1   2        0.26       -5.74     19.18 o 
 -13   1   2       40.14        6.97     17.82 o 
 -12   1   2      573.07      605.00     29.34 o 
 -11   1   2        8.59       19.74     13.25 o 
 -10   1   2     1913.19     2046.02     26.57 o 
  -9   1   2     1987.63     2160.81     30.56 o 
  -8   1   2     1044.51     1180.26     22.69 o 
  -7   1   2      995.68     1155.27     17.94 o 
  -6   1   2     2998.89     3106.72     47.80 o 
  -5   1   2     2450.45     2914.46     20.44 o 
  -4   1   2    15352.18    17403.07    175.04 o 
  -3   1   2    77314.13    88737.55    629.11 o 
  -2   1   2     6869.92     6530.31     43.54 o 
  -1   1   2    10413.22    10389.98    130.27 o 
   0   1   2    26484.91    25031.83    674.98 o 
   1   1   2       36.51       20.58      3.67 o 
   2   1   2       67.89       70.54      7.55 o 
   3   1   2     6691.94     6833.33    109.66 o 
   4   1   2       34.07       23.14      5.75 o 
   5   1   2       16.60       44.38     13.87 o 
   6   1   2       40.03       36.51      8.62 o 
   7   1   2     1325.90     1388.66     26.32 o 
   8   1   2     5977.22     6390.51     54.92 o 
   9   1   2      186.80      158.46     15.11 o 
  10   1   2     2954.17     3173.23     36.01 o 
  11   1   2       91.42       57.72     11.29 o 
  12   1   2       60.75       59.73     11.76 o 
  13   1   2       75.73       86.84     12.90 o 
  14   1   2      898.91      819.93     27.48 o 
 -14   2   2      158.31      135.13     23.24 o 
 -13   2   2      255.42      195.71     17.73 o 
 -12   2   2        2.69        2.57     13.09 o 
 -11   2   2     1915.27     1999.43     36.34 o 
 -10   2   2      256.61      256.43     13.58 o 
  -9   2   2      317.51      349.94     18.66 o 
  -8   2   2     2348.10     2758.34     34.62 o 
  -7   2   2     1913.20     2277.10     28.08 o 
  -6   2   2     2685.16     2647.22     21.43 o 
  -5   2   2    13652.23    14320.09    404.83 o 
  -4   2   2      915.12     1151.67     21.01 o 
  -3   2   2    42960.91    50051.73    411.55 o 
  -2   2   2     4524.81     4672.63     89.51 o 
  -1   2   2        0.74        2.17      5.27 o 
   0   2   2     1214.97     1062.13     42.26 o 
   1   2   2    27237.48    27880.31    308.61 o 
   2   2   2     1034.96     1396.45     24.25 o 
   3   2   2     5148.57     5081.52     47.34 o 
   4   2   2      994.19     1062.51     18.05 o 
   5   2   2      216.08      278.67     15.84 o 
   6   2   2     2021.11     1994.20     27.64 o 
   7   2   2      410.11      419.21     20.26 o 
   8   2   2       49.45       60.15     11.68 o 
   9   2   2      387.32      396.22     26.17 o 
  10   2   2     1337.52     1412.16     27.16 o 
  11   2   2       34.89       33.78     10.46 o 
  12   2   2     1372.10     1379.73     32.42 o 
  13   2   2       89.66       71.09     14.69 o 
  14   2   2      131.48      122.05     16.00 o 
 -14   3   2       11.98       -8.64     14.49 o 
 -13   3   2      208.21      173.03     17.66 o 
 -12   3   2       21.57        7.95     12.97 o 
 -11   3   2        4.94       -3.07     12.37 o 
 -10   3   2      152.07      161.78     14.03 o 
  -9   3   2      987.61     1137.88     21.40 o 
  -8   3   2     2808.79     3219.02     78.70 o 
  -7   3   2    11762.01    13489.51     63.57 o 
  -6   3   2      398.12      453.29     13.28 o 
  -5   3   2      130.00      192.87     17.23 o 
  -4   3   2       33.41       62.89      4.73 o 
  -3   3   2    10017.30    11451.01     56.11 o 
  -2   3   2     4069.93     4019.12     77.40 o 
  -1   3   2    21531.86    19682.37    128.22 o 
   0   3   2     7145.85     7792.31    287.27 o 
   1   3   2     1765.22     1862.94     17.00 o 
   2   3   2     2885.95     2969.02     74.04 o 
   3   3   2     1480.07     1592.92     27.74 o 
   4   3   2      584.13      559.10     18.36 o 
   5   3   2     2654.10     2653.19     49.27 o 
   6   3   2     1493.24     1871.80     27.06 o 
   7   3   2      254.15      193.26     24.75 o 
   8   3   2       32.54       19.07      8.89 o 
   9   3   2     1606.66     1576.15     26.76 o 
  10   3   2       42.36       46.01     11.92 o 
  11   3   2      150.29      153.13     11.92 o 
  12   3   2      272.39      248.84     30.39 o 
  13   3   2       16.52      -10.99     13.05 o 
  14   3   2      148.07      132.39     16.93 o 
 -14   4   2       18.89       -1.54     19.87 o 
 -13   4   2      405.02      410.94     24.98 o 
 -12   4   2      361.83      360.72     28.60 o 
 -11   4   2     1270.21     1433.21     29.72 o 
 -10   4   2      707.73      725.68     27.41 o 
  -9   4   2        4.42        3.16     10.46 o 
  -8   4   2      114.50      113.73      9.20 o 
  -7   4   2     1978.73     2307.51     51.20 o 
  -6   4   2     3206.33     3775.77     44.55 o 
  -5   4   2      997.57     1072.76     18.66 o 
  -4   4   2        9.73       30.17      6.75 o 
  -3   4   2    13606.27    14307.89    193.20 o 
  -2   4   2     7615.29     7578.48    116.52 o 
  -1   4   2    17505.82    18473.70   1019.66 o 
   0   4   2      403.25      394.82     11.00 o 
   1   4   2    11364.41    12650.39     95.45 o 
   2   4   2      537.40      410.90     19.23 o 
   3   4   2     7564.33     8158.48     54.89 o 
   4   4   2     8105.67     9192.92    185.93 o 
   5   4   2     5609.65     6039.96    149.75 o 
   6   4   2     1268.96     1364.99     60.47 o 
   7   4   2      980.09      933.62     19.69 o 
   8   4   2      566.75      616.63     20.21 o 
   9   4   2      317.98      314.81     21.54 o 
  10   4   2      171.46      168.30     13.38 o 
  11   4   2        5.82       -7.92     11.04 o 
  12   4   2      182.48      176.90     15.39 o 
  13   4   2       48.32       18.69     13.66 o 
  14   4   2       82.70       59.84     15.53 o 
 -14   5   2        1.71      -14.93     14.93 o 
 -13   5   2       11.98       -8.28     13.47 o 
 -12   5   2       63.30      112.44     15.43 o 
 -11   5   2      722.93      803.01     25.56 o 
 -10   5   2      348.89      351.52     23.12 o 
  -9   5   2     1191.78     1213.15     29.91 o 
  -8   5   2      978.38     1086.97     24.14 o 
  -7   5   2     2298.51     2526.74     25.99 o 
  -6   5   2     6511.68     6967.20     53.33 o 
  -5   5   2     3416.57     3797.20     52.97 o 
  -4   5   2      812.91      668.81     11.76 o 
  -3   5   2     3029.97     3217.52    109.97 o 
  -2   5   2    10701.00     9563.87     77.40 o 
  -1   5   2    15764.61    16281.16    164.39 o 
   0   5   2       80.05       86.10      5.30 o 
   1   5   2       14.85       42.04      9.63 o 
   2   5   2    16041.03    16194.09    113.29 o 
   3   5   2    35430.48    36681.41    156.73 o 
   4   5   2     1573.98     1608.26     22.91 o 
   5   5   2       77.67      108.03     16.72 o 
   6   5   2    12796.44    13926.84    179.88 o 
   7   5   2       18.84       28.83      8.76 o 
   8   5   2     3293.01     3522.15     48.34 o 
   9   5   2      144.00      142.43     14.69 o 
  10   5   2        8.70       -0.61     10.09 o 
  11   5   2        1.18      -13.34     13.34 o 
  12   5   2      388.54      397.22     22.33 o 
  13   5   2       47.82       48.12     14.35 o 
  14   5   2       70.87       74.04     15.89 o 
 -13   6   2       60.35       47.89     15.31 o 
 -12   6   2      131.18      123.82     15.48 o 
 -11   6   2       22.64        3.43     12.29 o 
 -10   6   2      146.92      132.07     13.31 o 
  -9   6   2      301.68      315.58     21.15 o 
  -8   6   2     5003.76     5203.04    125.57 o 
  -7   6   2      952.78     1026.16     24.79 o 
  -6   6   2        0.63       -5.34      5.34 o 
  -5   6   2     2232.34     2478.16     22.63 o 
  -4   6   2       24.95       35.58      4.03 o 
  -3   6   2     6328.31     5581.56    704.31 o 
  -2   6   2    14296.27    13330.56    189.23 o 
  -1   6   2     5363.29     5455.98    208.61 o 
   0   6   2      141.54      126.14      7.97 o 
   1   6   2      753.70      766.91     22.86 o 
   2   6   2    12398.05    13306.83    134.74 o 
   3   6   2       48.77       48.44      5.87 o 
   4   6   2    13330.76    14815.86    208.98 o 
   5   6   2     8473.58     9323.92     91.45 o 
   6   6   2     6637.54     6611.01     41.14 o 
   7   6   2      863.64      871.58     22.99 o 
   8   6   2      308.38      350.09     19.46 o 
   9   6   2       33.38       34.74     10.05 o 
  10   6   2      358.21      336.18     25.79 o 
  11   6   2     1234.84     1239.04     34.32 o 
  12   6   2     1543.67     1510.49     35.90 o 
  13   6   2      226.78      200.34     18.41 o 
 -13   7   2        0.58      -12.01     13.71 o 
 -12   7   2      332.43      326.64     20.06 o 
 -11   7   2      402.92      447.72     23.04 o 
 -10   7   2      328.85      342.47     24.11 o 
  -9   7   2        2.05       -0.52     10.60 o 
  -8   7   2      305.48      315.38     18.57 o 
  -7   7   2       68.81       88.05     18.21 o 
  -6   7   2     1450.90     1702.59     23.85 o 
  -5   7   2     7133.40     7967.58     47.94 o 
  -4   7   2     6065.43     6779.33    109.60 o 
  -3   7   2      982.22     1111.86     24.37 o 
  -2   7   2     2625.52     2473.30     45.43 o 
  -1   7   2     6512.27     6491.97    187.78 o 
   0   7   2     8988.79     8706.61     57.46 o 
   1   7   2    14892.92    14817.19    120.04 o 
   2   7   2    10922.83    10655.08     74.66 o 
   3   7   2     2584.58     2919.17     33.66 o 
   4   7   2     1251.14     1577.10     83.61 o 
   5   7   2       16.69       27.81      8.90 o 
   6   7   2      223.66      256.39     23.27 o 
   7   7   2     3153.03     3322.25     92.74 o 
   8   7   2    10173.27    10676.23     61.11 o 
   9   7   2     1724.30     1799.48     36.54 o 
  10   7   2      784.39      901.60     31.03 o 
  11   7   2       68.78       78.72     19.29 o 
  12   7   2      106.74      123.74     15.12 o 
  13   7   2       69.54       61.19     15.34 o 
 -13   8   2       15.65       10.04     18.75 o 
 -12   8   2      323.69      304.40     32.62 o 
 -11   8   2      120.92      132.11     14.83 o 
 -10   8   2      279.19      297.25     16.80 o 
  -9   8   2      879.95      989.90     37.00 o 
  -8   8   2      262.07      281.80     17.73 o 
  -7   8   2        8.81       10.29      9.81 o 
  -6   8   2     4058.31     4344.02     48.27 o 
  -5   8   2      233.70      229.59     15.22 o 
  -4   8   2      627.65      602.91     15.04 o 
  -3   8   2     1278.67     1358.00     51.09 o 
  -2   8   2    14044.45    14634.18    155.24 o 
  -1   8   2     7524.95     7544.90    238.07 o 
   0   8   2       49.32       36.64      5.91 o 
   1   8   2      896.01     1043.64     16.14 o 
   2   8   2      479.02      557.36     11.41 o 
   3   8   2     6807.02     7142.41     60.27 o 
   4   8   2     4836.04     4879.11     72.88 o 
   5   8   2     2968.48     2810.49     58.18 o 
   6   8   2     3383.72     3563.26     74.11 o 
   7   8   2      529.79      529.58     20.56 o 
   8   8   2     1404.45     1389.33     63.53 o 
   9   8   2      420.72      478.66     26.40 o 
  10   8   2      764.32      689.87     28.91 o 
  11   8   2      318.86      312.79     25.15 o 
  12   8   2      778.05      778.84     25.70 o 
  13   8   2      130.26       96.13     15.96 o 
 -13   9   2       36.64       20.62     18.75 o 
 -12   9   2       11.05        1.77     18.34 o 
 -11   9   2      150.46      195.11     22.24 o 
 -10   9   2      741.26      811.61     32.16 o 
  -9   9   2      571.84      658.26     34.49 o 
  -8   9   2       87.73       93.26     11.58 o 
  -7   9   2     2692.38     2925.73     36.89 o 
  -6   9   2       12.37       12.98      9.01 o 
  -5   9   2     1153.58     1346.67     20.43 o 
  -4   9   2     2199.17     2237.53     38.78 o 
  -3   9   2     2026.79     2168.79     31.42 o 
  -2   9   2     2397.77     2647.71     49.03 o 
  -1   9   2     2237.74     2469.96     98.58 o 
   0   9   2     2386.42     2141.91     61.37 o 
   1   9   2     1215.50     1126.08     23.76 o 
   2   9   2     3079.93     2734.73     41.44 o 
   3   9   2     2977.23     3289.20     52.30 o 
   4   9   2     2131.12     2308.09     25.05 o 
   5   9   2     3068.12     3223.16     30.44 o 
   6   9   2        1.58        4.32      7.93 o 
   7   9   2     2471.90     2529.02     51.75 o 
   8   9   2     1446.62     1406.89    123.34 o 
   9   9   2       28.40       33.74     13.93 o 
  10   9   2      481.24      483.95     27.12 o 
  11   9   2        0.68       -8.25     15.20 o 
  12   9   2        0.80        4.65     12.86 o 
  13   9   2       45.12       53.90     16.09 o 
 -13  10   2       56.95       36.25     23.82 o 
 -12  10   2      833.40      815.42     34.05 o 
 -11  10   2      872.79      913.17     34.01 o 
 -10  10   2     1248.23     1197.23     35.55 o 
  -9  10   2      114.34      117.95     17.06 o 
  -8  10   2      559.70      605.09     62.06 o 
  -7  10   2        7.78        5.11     14.48 o 
  -6  10   2     2814.97     2876.08     80.84 o 
  -5  10   2     1291.05     1433.93     21.35 o 
  -4  10   2      910.27      810.24     36.18 o 
  -3  10   2     4219.18     4548.64     77.65 o 
  -2  10   2      128.46      169.65      9.56 o 
  -1  10   2     2607.05     2954.70    126.70 o 
   0  10   2      766.25      750.01     17.03 o 
   1  10   2     2553.80     2427.53     55.04 o 
   2  10   2      140.42      207.07     10.51 o 
   3  10   2     7015.56     7230.41     84.03 o 
   4  10   2      486.17      546.29     16.02 o 
   5  10   2      111.14       85.39     11.97 o 
   6  10   2      384.60      420.34     23.00 o 
   7  10   2      222.63      231.00     16.10 o 
   8  10   2     1219.58     1222.32     44.43 o 
   9  10   2       19.14       13.81     13.07 o 
  10  10   2       41.43       15.32     15.46 o 
  11  10   2       27.64       14.60     17.03 o 
  12  10   2        0.54      -16.20     16.20 o 
 -12  11   2      110.68      115.54     21.32 o 
 -11  11   2      210.54      202.11     21.95 o 
 -10  11   2      540.98      551.89     29.57 o 
  -9  11   2      114.06      145.04     26.61 o 
  -8  11   2      183.29      211.96     19.25 o 
  -7  11   2       29.80       37.83     15.36 o 
  -6  11   2     2366.13     2579.19     55.51 o 
  -5  11   2     3898.51     4040.42     47.27 o 
  -4  11   2      208.42      195.89     15.72 o 
  -3  11   2      432.04      482.05     14.37 o 
  -2  11   2     3734.10     3770.71    156.85 o 
  -1  11   2     3148.81     3450.40    163.43 o 
   0  11   2     1475.35     1550.33     55.98 o 
   1  11   2      307.75      312.80     17.00 o 
   2  11   2       49.90       32.46      6.89 o 
   3  11   2     5253.80     5628.88    109.60 o 
   4  11   2      649.50      681.71     21.22 o 
   5  11   2      300.35      339.44     17.17 o 
   6  11   2      979.13     1026.08     21.48 o 
   7  11   2       46.03       47.12     13.83 o 
   8  11   2        6.60       -5.11     12.27 o 
   9  11   2        3.86       -3.17     18.01 o 
  10  11   2        2.19      -15.42     15.42 o 
  11  11   2       89.64       74.47     18.45 o 
  12  11   2        9.61       -3.28     17.09 o 
 -12  12   2      259.24      206.17     22.81 o 
 -11  12   2        6.12        1.04     17.25 o 
 -10  12   2       29.76       38.33     16.78 o 
  -9  12   2      374.12      413.53     27.60 o 
  -8  12   2      398.39      423.48     26.51 o 
  -7  12   2     1071.33     1135.13     32.44 o 
  -6  12   2      505.92      552.32     34.71 o 
  -5  12   2     1156.57     1207.70     67.05 o 
  -4  12   2      814.49      793.35     28.81 o 
  -3  12   2     1433.39     1421.87     50.18 o 
  -2  12   2     1566.66     1587.65     56.20 o 
  -1  12   2      490.03      446.80     17.58 o 
   0  12   2     1144.29     1246.34     32.60 o 
   1  12   2     1254.07     1209.16     48.27 o 
   2  12   2     1662.02     1606.49     62.95 o 
   3  12   2      428.02      471.19     17.39 o 
   4  12   2      819.64      816.06     25.74 o 
   5  12   2     1717.00     1749.90     23.02 o 
   6  12   2      471.71      433.59     23.83 o 
   7  12   2      618.02      684.22     26.04 o 
   8  12   2     1708.44     1670.37     35.39 o 
   9  12   2        1.56      -11.73     14.11 o 
  10  12   2      169.46      133.88     19.39 o 
  11  12   2      407.31      371.00     28.87 o 
  12  12   2       86.57       71.50     28.39 o 
 -11  13   2      283.99      276.49     37.11 o 
 -10  13   2       34.96       34.11     17.11 o 
  -9  13   2      242.70      207.95     19.91 o 
  -8  13   2       53.45       21.91     16.21 o 
  -7  13   2      231.81      175.56     18.43 o 
  -6  13   2       23.49       29.49     14.93 o 
  -5  13   2      958.32      866.87     25.90 o 
  -4  13   2      257.16      278.59     16.44 o 
  -3  13   2     2468.11     2383.85    175.20 o 
  -2  13   2      579.11      556.13     27.24 o 
  -1  13   2      378.29      416.26     41.05 o 
   0  13   2     2968.67     2905.13    103.59 o 
   1  13   2     6392.76     6496.11    175.94 o 
   2  13   2     1202.01     1228.72     97.89 o 
   3  13   2     2735.99     2958.91    206.43 o 
   4  13   2      384.84      471.51     18.44 o 
   5  13   2        3.93        8.45     17.00 o 
   6  13   2      144.33      137.71     14.05 o 
   7  13   2     1171.26     1342.78     52.53 o 
   8  13   2      112.14      105.37     16.79 o 
   9  13   2      946.92      974.14     32.88 o 
  10  13   2       30.83       23.64     17.49 o 
  11  13   2       28.79       34.14     18.57 o 
 -11  14   2        1.32       -3.59     17.50 o 
 -10  14   2       15.19       -9.00     17.86 o 
  -9  14   2      860.52      925.58     34.36 o 
  -8  14   2      436.26      420.60     27.75 o 
  -7  14   2      211.36      230.96     20.32 o 
  -6  14   2       38.84       37.95     13.35 o 
  -5  14   2       19.58       13.87     12.98 o 
  -4  14   2       13.67       14.80     13.24 o 
  -3  14   2      618.43      582.22     39.43 o 
  -2  14   2      695.39      726.13     29.70 o 
  -1  14   2     3479.84     3936.79    114.78 o 
   0  14   2      135.03      148.88     13.05 o 
   1  14   2     1046.29     1096.04     25.85 o 
   2  14   2       89.28      104.79     12.00 o 
   3  14   2     1970.61     2102.49    203.29 o 
   4  14   2       76.01       85.22     19.37 o 
   5  14   2     5179.58     5110.10     57.33 o 
   6  14   2      231.45      291.45     23.81 o 
   7  14   2       67.89       70.50     19.45 o 
   8  14   2       67.84       53.35     17.10 o 
   9  14   2      601.46      690.80     31.07 o 
  10  14   2        4.14      -16.68     16.68 o 
  11  14   2      791.88      795.16     34.46 o 
 -11  15   2      214.22      198.87     23.38 o 
 -10  15   2      199.35      216.88     22.67 o 
  -9  15   2       17.68       10.08     17.11 o 
  -8  15   2      687.01      742.92     43.04 o 
  -7  15   2      130.89      126.81     18.63 o 
  -6  15   2      177.70      160.99     15.63 o 
  -5  15   2      448.28      483.03     33.93 o 
  -4  15   2       75.62       54.56     16.75 o 
  -3  15   2      407.31      388.76     31.61 o 
  -2  15   2       22.62       11.70     18.36 o 
  -1  15   2       52.18       61.05     18.98 o 
   0  15   2     1969.76     2057.21     30.79 o 
   1  15   2       63.32       76.19     11.95 o 
   2  15   2     1923.64     1987.31    157.58 o 
   3  15   2     1477.48     1371.42     40.67 o 
   4  15   2        3.34       -1.08     16.19 o 
   5  15   2      292.17      258.76     30.21 o 
   6  15   2      366.77      347.28     25.11 o 
   7  15   2     1402.70     1263.33    108.31 o 
   8  15   2        4.75       10.74     17.69 o 
   9  15   2      957.61     1016.75     50.20 o 
  10  15   2       28.36       -0.67     17.65 o 
 -10  16   2      365.41      368.98     28.07 o 
  -9  16   2        0.81      -17.04     17.04 o 
  -8  16   2      116.66      104.03     16.76 o 
  -7  16   2      348.79      353.08     20.82 o 
  -6  16   2      502.36      511.14     37.26 o 
  -5  16   2       11.52       11.89     16.36 o 
  -4  16   2      200.85      223.12     24.71 o 
  -3  16   2      211.58      210.80     23.47 o 
  -2  16   2      284.95      299.67     30.83 o 
  -1  16   2      639.93      607.23     33.24 o 
   0  16   2     2832.63     3064.67     53.53 o 
   1  16   2      459.66      552.11     22.24 o 
   2  16   2     2792.42     3151.98    229.98 o 
   3  16   2      227.61      231.64     23.09 o 
   4  16   2       23.88       20.69     17.43 o 
   5  16   2      140.64      172.76     23.94 o 
   6  16   2       20.79       18.10     17.42 o 
   7  16   2      193.61      190.62     22.37 o 
   8  16   2       64.69       65.89     19.66 o 
   9  16   2       15.20       -6.85     18.38 o 
  10  16   2       53.45       15.34     26.34 o 
  -9  17   2        7.76       -1.97     20.89 o 
  -8  17   2     1015.15      986.98     35.96 o 
  -7  17   2        4.49       12.91     18.03 o 
  -6  17   2      762.48      749.12     37.11 o 
  -5  17   2       21.47       -4.80     19.45 o 
  -4  17   2      352.33      403.17     32.77 o 
  -3  17   2      150.39      131.01     21.61 o 
  -2  17   2      826.03      843.14     37.26 o 
  -1  17   2       29.52       24.40     16.81 o 
   0  17   2       14.61       34.55     16.73 o 
   1  17   2      117.23      125.97     19.37 o 
   2  17   2      185.13      170.52     19.45 o 
   3  17   2       56.93       42.53     16.89 o 
   4  17   2       26.60       44.24     17.74 o 
   5  17   2      134.66      105.60     21.31 o 
   6  17   2     1354.36     1400.32     49.12 o 
   7  17   2        0.00      -20.88     32.77 o 
   8  17   2      141.78      124.81     22.30 o 
   9  17   2       26.00       39.08     24.25 o 
  -9  18   2        6.93       -7.10     19.45 o 
  -8  18   2       33.36       21.19     20.24 o 
  -7  18   2        0.99      -12.05     26.26 o 
  -6  18   2      232.57      197.40     26.03 o 
  -5  18   2        5.71       -5.50     19.06 o 
  -4  18   2      811.84      877.30     41.22 o 
  -3  18   2      274.03      305.01     31.69 o 
  -2  18   2       54.41       60.82     20.38 o 
  -1  18   2      478.37      542.00     33.16 o 
   0  18   2      134.96      157.58     20.84 o 
   3  18   2      212.95      217.70     22.78 o 
   4  18   2      542.61      502.18     33.24 o 
   5  18   2      245.45      214.68     24.95 o 
   6  18   2       24.23       39.12     21.54 o 
   7  18   2        6.42      -10.69     21.00 o 
   8  18   2      154.04      128.97     22.53 o 
   9  18   2        5.78      -27.19     27.19 o 
  -8  19   2      171.30      131.52     23.62 o 
  -7  19   2       13.63       -1.16     21.38 o 
  -6  19   2        7.75       -9.06     19.83 o 
  -5  19   2      532.60      513.49     35.79 o 
  -4  19   2       62.63       75.92     21.54 o 
  -3  19   2       17.75        1.16     19.21 o 
  -2  19   2       64.40       44.55     18.75 o 
  -1  19   2      243.09      261.86     31.45 o 
   4  19   2      201.79      185.55     23.78 o 
   5  19   2       99.63       88.55     21.77 o 
   6  19   2        2.55      -18.98     18.98 o 
   7  19   2      386.59      390.62     37.26 o 
   8  19   2        0.95      -21.31     21.31 o 
  -7  20   2      250.03      228.93     29.28 o 
  -6  20   2      150.17      147.43     26.65 o 
  -5  20   2        2.01      -18.05     19.91 o 
  -4  20   2       35.75       31.14     20.92 o 
  -3  20   2      261.61      254.03     27.58 o 
  -2  20   2        8.24      -11.31     18.52 o 
   5  20   2      775.68      772.25     38.97 o 
   6  20   2       25.11        8.21     20.45 o 
   7  20   2       85.38       56.25     24.09 o 
  -6  21   2       32.29       36.26     25.18 o 
  -5  21   2      212.74      231.41     29.13 o 
  -4  21   2       50.93       54.62     22.23 o 
  -3  21   2      184.52      209.80     26.96 o 
   6  21   2        0.55      -16.81     19.99 o 
  -4  22   2      131.68      114.66     25.80 o 
 -13   0   3       87.86       66.63     27.58 o 
 -11   0   3       14.34       23.74     42.49 o 
  -9   0   3     3203.59     3586.92     60.39 o 
  -7   0   3     1320.44     1533.52     42.73 o 
  -5   0   3    10325.02    10783.37     62.68 o 
  -3   0   3     7266.99     7441.07    306.91 o 
  -1   0   3    15633.27    15123.94    103.19 o 
   1   0   3    32911.22    32875.38    202.90 o 
   3   0   3     3163.74     3716.37     41.99 o 
   5   0   3      540.23      401.31     23.40 o 
   7   0   3    10489.51    11292.68    103.50 o 
   9   0   3     2966.51     3302.51     61.20 o 
  11   0   3     1265.30     1492.03     36.56 o 
  13   0   3      154.87      145.08     19.74 o 
 -14   1   3       19.35        6.17     29.75 o 
 -13   1   3       46.88       10.31     18.59 o 
 -12   1   3     1114.70     1265.34     31.06 o 
 -11   1   3      692.81      709.56     31.84 o 
 -10   1   3      736.68      727.26     21.02 o 
  -9   1   3     3200.94     3723.22     41.53 o 
  -8   1   3     2601.63     2975.36     27.71 o 
  -7   1   3     1531.41     1698.80     20.53 o 
  -6   1   3      712.99      975.72     30.55 o 
  -5   1   3     5868.13     6895.01     56.87 o 
  -4   1   3     2093.41     2152.22     25.15 o 
  -3   1   3     1770.15     1762.50     15.56 o 
  -2   1   3     1824.94     1718.20     56.22 o 
  -1   1   3      569.50      594.83     33.51 o 
   0   1   3     4866.65     4147.73    199.30 o 
   1   1   3    18678.93    19474.73    319.03 o 
   2   1   3    12167.47    11131.30   1497.90 o 
   3   1   3      463.82      615.65     41.84 o 
   4   1   3       47.83       95.08      8.91 o 
   5   1   3     9179.52     9627.19    290.64 o 
   6   1   3     2086.85     2234.25     41.33 o 
   7   1   3      449.20      458.09     21.00 o 
   8   1   3        3.35       16.42     11.52 o 
   9   1   3      772.32      805.86     28.09 o 
  10   1   3     1087.09     1164.15     31.76 o 
  11   1   3     3331.51     3365.89     39.27 o 
  12   1   3      172.18      176.49     14.02 o 
  13   1   3      190.06      176.79     14.50 o 
  14   1   3       31.11       -5.17     13.81 o 
 -14   2   3      203.41      185.25     30.99 o 
 -13   2   3       65.17       66.51     19.87 o 
 -12   2   3        0.41       -5.29     13.33 o 
 -11   2   3      400.30      432.23     30.13 o 
 -10   2   3     1636.16     1802.76     33.72 o 
  -9   2   3      564.87      590.46     18.64 o 
  -8   2   3     6420.58     6862.51     66.15 o 
  -7   2   3      845.95      863.55     17.17 o 
  -6   2   3      121.00      154.02      9.59 o 
  -5   2   3       77.36       92.23      6.06 o 
  -4   2   3       16.78       98.51     35.92 o 
  -3   2   3     2698.68     3430.02     20.15 o 
  -2   2   3    48266.28    44493.87    161.60 o 
  -1   2   3     1778.91     1703.03     24.21 o 
   0   2   3    11750.33    11487.88     57.21 o 
   1   2   3     8711.71     9347.75    265.46 o 
   2   2   3     1688.56     1812.70     48.54 o 
   3   2   3       25.38       13.52      5.54 o 
   4   2   3      835.20      660.50     16.60 o 
   5   2   3     3056.36     3507.02     33.39 o 
   6   2   3     1521.84     1443.22     25.33 o 
   7   2   3      601.49      598.01     21.87 o 
   8   2   3      878.75      878.48     29.98 o 
   9   2   3     1483.17     1428.73     44.20 o 
  10   2   3      445.16      532.50     27.31 o 
  11   2   3      266.96      273.54     20.92 o 
  12   2   3      591.64      539.49     27.24 o 
  13   2   3      525.68      502.07     24.20 o 
  14   2   3       35.41       -5.57     14.04 o 
 -14   3   3      101.81      109.12     22.69 o 
 -13   3   3      141.66      114.18     16.53 o 
 -12   3   3      716.44      780.20     27.46 o 
 -11   3   3        5.24        1.04     12.06 o 
 -10   3   3      701.28      779.14     24.73 o 
  -9   3   3       22.87       25.90      9.30 o 
  -8   3   3      781.44      926.76     19.11 o 
  -7   3   3     3846.38     4386.37     47.33 o 
  -6   3   3    16298.34    17462.55    258.35 o 
  -5   3   3      448.94      382.78     12.11 o 
  -4   3   3    50316.53    55697.86    315.51 o 
  -3   3   3    41157.99    43610.94    499.13 o 
  -2   3   3    14978.47    13305.67    159.07 o 
  -1   3   3     1442.40     1018.63    112.49 o 
   0   3   3    87443.30    93687.94    470.26 o 
   1   3   3       41.49       41.81      4.98 o 
   2   3   3     1044.44      818.38     31.58 o 
   3   3   3      324.88      347.61     14.32 o 
   4   3   3     3289.65     3647.63     32.00 o 
   5   3   3     2090.16     2272.34     48.23 o 
   6   3   3       12.87       24.26      9.33 o 
   7   3   3        7.81       19.02      9.92 o 
   8   3   3     4011.53     4402.46    130.89 o 
   9   3   3      486.33      537.98     43.62 o 
  10   3   3      198.57      247.17     15.80 o 
  11   3   3      288.32      351.35     22.32 o 
  12   3   3       47.10       54.43     11.79 o 
  13   3   3      147.75      106.56     15.60 o 
  14   3   3       75.65       64.87     15.73 o 
 -14   4   3      177.44      184.73     26.01 o 
 -13   4   3       11.57       -2.39     14.39 o 
 -12   4   3      148.28      121.18     15.74 o 
 -11   4   3       76.41      107.38     14.85 o 
 -10   4   3     2360.96     2660.81     47.90 o 
  -9   4   3     1596.43     1590.48     34.07 o 
  -8   4   3     4592.75     4932.63     67.44 o 
  -7   4   3       24.10       92.07     38.79 o 
  -6   4   3     1713.15     1972.61     26.39 o 
  -5   4   3        9.49       21.48      4.90 o 
  -4   4   3     6757.88     7295.70     49.93 o 
  -3   4   3     3442.57     3217.60     45.63 o 
  -2   4   3    40658.73    40151.52    627.92 o 
  -1   4   3    13053.59    12708.01    484.32 o 
   0   4   3     6229.35     6685.20     48.76 o 
   1   4   3     5942.50     5602.21     46.80 o 
   2   4   3     3016.35     2784.19     20.96 o 
   3   4   3      535.92      549.33     15.88 o 
   4   4   3    15955.10    18702.71    412.47 o 
   5   4   3     3641.93     4153.21     52.02 o 
   6   4   3     4557.62     4957.21     44.23 o 
   7   4   3        6.54       11.00     10.46 o 
   8   4   3      821.44      920.82     26.54 o 
   9   4   3       53.79       44.86     11.36 o 
  10   4   3      143.15      163.78     13.58 o 
  11   4   3        1.60        0.46     11.36 o 
  12   4   3      315.10      278.31     26.50 o 
  13   4   3      285.43      250.20     19.04 o 
  14   4   3       18.59        0.61     15.50 o 
 -14   5   3       50.06       39.24     16.88 o 
 -13   5   3       22.59        9.52     14.80 o 
 -12   5   3     1029.46     1165.76     35.05 o 
 -11   5   3       11.66       -2.73     12.29 o 
 -10   5   3      132.99      128.53     13.74 o 
  -9   5   3     1443.70     1467.26     30.84 o 
  -8   5   3     2309.93     2465.46     64.73 o 
  -7   5   3        7.99        9.88      6.76 o 
  -6   5   3     3285.07     3712.48     42.88 o 
  -5   5   3      891.78     1115.01     30.70 o 
  -4   5   3     1195.05     1267.79     13.49 o 
  -3   5   3    14242.11    13944.43    297.26 o 
  -2   5   3     5864.59     5656.76    118.53 o 
  -1   5   3        1.72       18.08      7.83 o 
   0   5   3     1188.29     1250.24     15.84 o 
   1   5   3     1281.95     1342.58     26.22 o 
   2   5   3    15947.28    16269.47    232.97 o 
   3   5   3     9552.31     9932.78    143.71 o 
   4   5   3       69.78       49.37      7.80 o 
   5   5   3     7870.15     7825.07    891.02 o 
   6   5   3     2780.90     2676.74    169.16 o 
   7   5   3     2207.83     2291.96     33.73 o 
   8   5   3     2284.30     2372.36     54.41 o 
   9   5   3        7.71       -8.34      9.70 o 
  10   5   3      772.34      819.36     22.77 o 
  11   5   3      353.07      366.63     25.72 o 
  12   5   3      135.65      132.43     18.47 o 
  13   5   3        5.76        0.85     13.39 o 
 -13   6   3        2.94        4.01     14.43 o 
 -12   6   3       87.44       58.01     14.32 o 
 -11   6   3       16.67        1.14     12.27 o 
 -10   6   3        7.09       -1.29     11.38 o 
  -9   6   3      277.29      279.00     17.79 o 
  -8   6   3      757.31      882.01     23.41 o 
  -7   6   3     1607.92     1729.43     26.31 o 
  -6   6   3      186.83      207.55     10.66 o 
  -5   6   3     6754.65     7839.84    123.78 o 
  -4   6   3     3862.40     4349.57     72.35 o 
  -3   6   3      534.74      577.41     21.25 o 
  -2   6   3    14922.68    14697.03     77.37 o 
  -1   6   3     7419.91     7709.03    117.87 o 
   0   6   3     5829.26     5326.07    107.25 o 
   1   6   3    14725.89    13742.75     70.28 o 
   2   6   3    13013.05    13992.89     87.61 o 
   3   6   3        1.49        1.78      5.31 o 
   4   6   3      175.48      173.51     27.15 o 
   5   6   3     8501.78     9336.52    336.27 o 
   6   6   3       11.81        6.86     12.17 o 
   7   6   3     5220.25     5157.05     45.54 o 
   8   6   3     1496.69     1508.84     27.37 o 
   9   6   3      725.14      754.16     21.19 o 
  10   6   3      108.01      120.41     16.30 o 
  11   6   3      147.25      149.82     18.50 o 
  12   6   3        8.43      -11.25     16.27 o 
  13   6   3      270.39      242.80     17.99 o 
 -13   7   3      106.25       92.26     20.41 o 
 -12   7   3        4.65       -5.58     12.88 o 
 -11   7   3       22.99       23.68     12.91 o 
 -10   7   3      128.71      124.09     13.64 o 
  -9   7   3       22.48       15.43     10.91 o 
  -8   7   3       26.77       53.44     10.84 o 
  -7   7   3     1142.37     1117.54     22.95 o 
  -6   7   3        1.73       -4.27      8.05 o 
  -5   7   3      240.00      262.08     13.51 o 
  -4   7   3      857.38      932.98     17.06 o 
  -3   7   3    14866.16    15727.33    567.76 o 
  -2   7   3     1566.97     1296.24     56.90 o 
  -1   7   3     1791.27     1547.11     20.88 o 
   0   7   3     5013.46     5088.67     74.49 o 
   1   7   3      266.38      234.10     15.81 o 
   2   7   3     7490.83     8216.90    110.02 o 
   3   7   3      979.75      900.56     13.57 o 
   4   7   3     3108.98     2912.20     44.14 o 
   5   7   3     6675.77     6852.83     72.16 o 
   6   7   3       58.01       52.41      8.47 o 
   7   7   3        5.26       10.00     11.42 o 
   8   7   3      350.93      375.71     31.97 o 
   9   7   3       38.99       46.93     10.91 o 
  10   7   3     1812.16     1792.32     37.39 o 
  11   7   3     2046.91     2115.36     41.99 o 
  12   7   3      303.78      262.85     22.42 o 
  13   7   3       17.59       20.38     16.71 o 
 -13   8   3       32.53       32.00     21.23 o 
 -12   8   3       15.24       32.25     19.38 o 
 -11   8   3      817.14      714.77     34.20 o 
 -10   8   3      182.81      164.58     14.92 o 
  -9   8   3        3.98        5.13     10.87 o 
  -8   8   3      493.16      516.54     21.08 o 
  -7   8   3       24.64       18.69      9.64 o 
  -6   8   3      928.23      959.43     23.65 o 
  -5   8   3     1746.46     1894.28     32.58 o 
  -4   8   3      707.10      635.06     24.23 o 
  -3   8   3     6472.39     6980.57     75.65 o 
  -2   8   3     1892.74     1680.96     41.00 o 
  -1   8   3     3998.66     4326.87     98.02 o 
   0   8   3     4091.18     3941.38     27.24 o 
   1   8   3     2125.41     1767.92     19.16 o 
   2   8   3     2608.26     2602.31     25.06 o 
   3   8   3       79.06       53.28      5.41 o 
   4   8   3     1103.08     1223.22     18.41 o 
   5   8   3      251.61      404.11     21.74 o 
   6   8   3     4693.11     4937.30     59.65 o 
   7   8   3      768.47      801.42     20.33 o 
   8   8   3      639.02      653.66     20.54 o 
   9   8   3     3573.06     3648.20     64.26 o 
  10   8   3        0.31        6.80     13.49 o 
  11   8   3      100.76      132.69     18.03 o 
  12   8   3       74.20       79.92     17.91 o 
  13   8   3       99.23       78.81     15.92 o 
 -13   9   3      135.40      119.13     22.32 o 
 -12   9   3      211.49      237.53     23.58 o 
 -11   9   3      847.33      971.20     34.43 o 
 -10   9   3      319.34      320.29     23.96 o 
  -9   9   3      197.80      199.42     19.61 o 
  -8   9   3      562.74      622.69     35.68 o 
  -7   9   3     1878.46     2219.81     28.98 o 
  -6   9   3     1031.38     1058.45     22.95 o 
  -5   9   3     3430.33     3228.37    256.56 o 
  -4   9   3    14132.17    14463.84    531.50 o 
  -3   9   3     4846.37     5529.80    134.45 o 
  -2   9   3     2545.18     2942.01     65.85 o 
  -1   9   3      150.19      196.42     11.21 o 
   0   9   3      699.42      594.45     20.16 o 
   1   9   3       45.16       31.98      7.19 o 
   2   9   3     2473.42     2227.28     52.17 o 
   3   9   3       27.22       63.59     13.83 o 
   4   9   3     1019.91     1017.59     18.59 o 
   5   9   3     6321.74     6976.48    158.93 o 
   6   9   3      239.96      290.54     22.26 o 
   7   9   3     1140.94     1217.79     22.85 o 
   8   9   3     1069.45     1021.18     29.58 o 
   9   9   3      154.14      166.69     23.36 o 
  10   9   3      447.66      427.99     57.17 o 
  11   9   3      473.25      456.17     28.59 o 
  12   9   3       30.64       37.58     17.49 o 
  13   9   3      107.59       87.88     18.23 o 
 -12  10   3        0.05       15.73     18.48 o 
 -11  10   3      662.80      668.60     31.65 o 
 -10  10   3      338.57      360.80     27.35 o 
  -9  10   3     1793.18     1795.83     73.48 o 
  -8  10   3     1423.59     1387.69    103.04 o 
  -7  10   3      189.81      256.26     19.45 o 
  -6  10   3      222.12      234.74     26.84 o 
  -5  10   3     2187.07     2368.59     89.83 o 
  -4  10   3      506.79      635.90     26.26 o 
  -3  10   3     3316.57     3154.88     63.01 o 
  -2  10   3     5599.97     5952.83    165.61 o 
  -1  10   3     3274.67     3055.54    121.14 o 
   0  10   3     2301.63     2194.81     57.67 o 
   1  10   3      417.05      444.10     16.28 o 
   2  10   3      403.84      418.08     20.97 o 
   3  10   3     4749.50     4774.22     46.71 o 
   4  10   3     2244.27     2195.62     31.81 o 
   5  10   3     2259.41     2194.04     27.72 o 
   6  10   3     1815.28     1741.74     40.23 o 
   7  10   3       57.39       54.82     12.47 o 
   8  10   3      352.59      371.85     23.66 o 
   9  10   3      450.69      481.70     25.29 o 
  10  10   3        2.17        2.39     15.08 o 
  11  10   3      101.72      100.94     18.93 o 
  12  10   3      154.07      111.53     33.74 o 
 -12  11   3      145.08      125.74     20.88 o 
 -11  11   3      315.67      339.12     27.69 o 
 -10  11   3       11.10        7.41     15.62 o 
  -9  11   3      223.03      237.70     21.03 o 
  -8  11   3     1969.95     1988.11     39.30 o 
  -7  11   3     2907.44     3014.43     45.56 o 
  -6  11   3     1256.68     1324.66     34.91 o 
  -5  11   3     4572.43     4602.79     90.53 o 
  -4  11   3       26.24       44.21     31.80 o 
  -3  11   3      148.70      159.61     13.19 o 
  -2  11   3       48.61       91.10      7.76 o 
  -1  11   3     2342.55     2356.69    125.35 o 
   0  11   3      772.70      764.70     17.99 o 
   1  11   3    10652.55    10066.32    193.10 o 
   2  11   3     2074.01     2095.93     64.53 o 
   3  11   3       12.33       19.03      6.77 o 
   4  11   3        3.28       -1.81      7.32 o 
   5  11   3       42.34       37.33      8.43 o 
   6  11   3      480.29      543.28     19.21 o 
   7  11   3     1089.24     1125.25     29.20 o 
   8  11   3      161.48      171.83     16.33 o 
   9  11   3     1192.88     1247.74     52.57 o 
  10  11   3       56.39       49.65     16.48 o 
  11  11   3       29.57       10.36     17.51 o 
  12  11   3      231.48      242.98     23.10 o 
 -12  12   3      117.43      102.33     21.01 o 
 -11  12   3      118.21       89.64     30.95 o 
 -10  12   3      171.46      142.33     19.25 o 
  -9  12   3      183.04      223.47     26.42 o 
  -8  12   3      182.31      192.94     18.63 o 
  -7  12   3      113.75      121.70     16.96 o 
  -6  12   3       37.13       27.93     21.69 o 
  -5  12   3       64.66       50.68     15.36 o 
  -4  12   3     1892.58     1837.68     31.16 o 
  -3  12   3     2465.27     2337.83     79.58 o 
  -2  12   3      553.02      542.16     17.12 o 
  -1  12   3     2587.14     2669.94    193.50 o 
   0  12   3     1771.71     1854.93     39.61 o 
   1  12   3      647.84      633.76     46.19 o 
   2  12   3     3727.72     3845.23    130.24 o 
   3  12   3      608.40      591.71     19.34 o 
   4  12   3       70.52       76.85      8.95 o 
   5  12   3      517.95      564.13     17.37 o 
   6  12   3       49.19       48.99      9.89 o 
   7  12   3      386.00      359.86     23.51 o 
   8  12   3      671.68      714.89     28.35 o 
   9  12   3      245.09      225.73     19.48 o 
  10  12   3       16.98       -6.20     15.70 o 
  11  12   3      512.91      541.10     30.73 o 
  12  12   3        1.27      -14.79     17.75 o 
 -11  13   3       79.70       95.99     20.23 o 
 -10  13   3       93.01       73.51     18.65 o 
  -9  13   3        2.09      -15.86     15.86 o 
  -8  13   3       75.67       58.43     17.05 o 
  -7  13   3      601.26      689.14     29.56 o 
  -6  13   3      302.85      345.84     47.26 o 
  -5  13   3       42.44       34.10     13.85 o 
  -4  13   3       49.04       43.79     13.47 o 
  -3  13   3       91.79      103.06     16.43 o 
  -2  13   3     2809.88     2788.50     80.61 o 
  -1  13   3      259.36      308.49     18.92 o 
   0  13   3      970.02     1045.57     21.68 o 
   1  13   3     1826.23     1816.50     51.40 o 
   2  13   3     1550.84     1543.14    106.91 o 
   3  13   3     3771.38     3981.60    291.49 o 
   4  13   3     2362.48     2614.31    133.02 o 
   5  13   3       13.55        7.00      8.60 o 
   6  13   3      100.32      128.58     13.07 o 
   7  13   3       23.53       25.62     13.77 o 
   8  13   3       31.34       42.72     15.28 o 
   9  13   3      842.56      814.83     31.39 o 
  10  13   3      688.50      678.26     31.41 o 
  11  13   3      486.30      445.19     30.16 o 
 -11  14   3        8.23      -18.03     18.03 o 
 -10  14   3       51.56       60.92     20.46 o 
  -9  14   3      119.41      162.48     22.51 o 
  -8  14   3       50.44       38.29     17.86 o 
  -7  14   3      618.58      656.79     49.08 o 
  -6  14   3      914.08      924.78     52.02 o 
  -5  14   3       14.80       12.32     13.51 o 
  -4  14   3      495.73      572.29     41.40 o 
  -3  14   3      378.35      502.60     34.44 o 
  -2  14   3      555.79      605.54     29.78 o 
  -1  14   3      548.34      484.83     27.97 o 
   0  14   3      211.16      246.66     18.53 o 
   1  14   3     1248.35     1371.18     67.63 o 
   2  14   3      825.14      829.80     83.90 o 
   3  14   3      310.42      313.70     48.65 o 
   4  14   3      275.31      306.62     33.47 o 
   5  14   3      426.30      416.63     24.98 o 
   6  14   3     1259.28     1327.13     35.03 o 
   7  14   3      137.54      171.86     26.77 o 
   8  14   3     1962.27     1910.15     39.27 o 
   9  14   3       71.43       40.42     17.39 o 
  10  14   3        7.22      -16.60     16.60 o 
  11  14   3       29.48       27.54     19.11 o 
 -10  15   3       46.93       48.72     19.49 o 
  -9  15   3      296.84      297.30     24.69 o 
  -8  15   3      158.20      137.94     19.97 o 
  -7  15   3      627.38      604.63     30.03 o 
  -6  15   3       17.47        7.52     14.58 o 
  -5  15   3      207.71      271.18     19.18 o 
  -4  15   3      717.01      649.26     35.44 o 
  -3  15   3      370.59      352.08     33.70 o 
  -2  15   3      112.92       96.69     19.76 o 
  -1  15   3      370.81      403.40     32.46 o 
   0  15   3      477.29      531.85     31.30 o 
   1  15   3     5080.62     5243.62    236.06 o 
   2  15   3      431.42      430.47     24.33 o 
   3  15   3      897.20      961.00    107.22 o 
   4  15   3     1645.12     1644.05     44.39 o 
   5  15   3      640.07      602.97     34.86 o 
   6  15   3       26.95       18.58     15.85 o 
   7  15   3       32.49       42.88     17.52 o 
   8  15   3        1.02       -8.68     17.10 o 
   9  15   3       17.01       10.15     22.62 o 
  10  15   3      445.86      415.18     41.84 o 
 -10  16   3        3.59      -18.59     18.59 o 
  -9  16   3     1168.81     1176.91     38.20 o 
  -8  16   3       53.13       36.99     26.88 o 
  -7  16   3      477.60      490.89     34.21 o 
  -6  16   3        0.40       12.89     14.10 o 
  -5  16   3      117.35      102.93     18.43 o 
  -4  16   3      352.62      385.50     33.24 o 
  -3  16   3      527.44      560.44     34.24 o 
  -2  16   3       74.02      112.80     22.47 o 
  -1  16   3     2499.88     2644.92     53.38 o 
   0  16   3      838.13      887.84     37.88 o 
   1  16   3      815.05      934.58     74.88 o 
   2  16   3       39.73       28.45     11.39 o 
   3  16   3      897.27      794.48     34.48 o 
   4  16   3       40.08       47.34     17.28 o 
   5  16   3     2095.45     1910.02     50.43 o 
   6  16   3      216.40      226.38     26.50 o 
   7  16   3       51.56       14.34     17.69 o 
   8  16   3        8.57       -1.37     17.37 o 
   9  16   3       72.61       75.06     20.66 o 
  10  16   3       22.25       33.57     20.91 o 
  -9  17   3        0.08       -9.61     16.06 o 
  -8  17   3        0.87        6.72     20.13 o 
  -7  17   3      745.54      740.17     32.72 o 
  -6  17   3       36.20        2.00     23.09 o 
  -5  17   3      897.85     1044.18     43.23 o 
  -4  17   3      170.91      174.16     25.18 o 
  -3  17   3      343.32      373.73     33.62 o 
  -2  17   3      251.54      263.87     31.38 o 
  -1  17   3     1348.60     1481.44     44.47 o 
   0  17   3      571.07      630.40     35.79 o 
   1  17   3     2694.02     2928.78     54.85 o 
   2  17   3      243.34      194.22     19.91 o 
   3  17   3      716.84      617.30     33.55 o 
   4  17   3       19.86       22.70     17.43 o 
   5  17   3        1.27      -17.35     17.35 o 
   6  17   3       25.22        3.49     20.30 o 
   7  17   3      827.23      839.73     43.38 o 
   8  17   3       25.60        2.79     19.82 o 
   9  17   3       87.58       62.63     21.55 o 
  -9  18   3      462.01      511.93     34.37 o 
  -8  18   3        4.85      -17.62     17.62 o 
  -7  18   3      199.77      180.43     23.00 o 
  -6  18   3        2.19        6.43     21.07 o 
  -5  18   3       46.06       28.05     21.85 o 
  -4  18   3        0.92       -5.04     19.76 o 
  -3  18   3     1516.95     1481.90     46.79 o 
  -2  18   3       21.78        9.99     18.13 o 
  -1  18   3      745.18      755.83     36.02 o 
   0  18   3       79.03       85.76     19.99 o 
   3  18   3      203.89      169.74     21.15 o 
   4  18   3      392.42      319.89     30.83 o 
   5  18   3      864.57      887.45     41.22 o 
   6  18   3      149.08      129.61     23.71 o 
   7  18   3        7.72      -20.22     20.22 o 
   8  18   3      167.87      121.94     27.74 o 
  -8  19   3       38.15       72.04     22.95 o 
  -7  19   3      428.41      351.18     36.95 o 
  -6  19   3       19.46       -2.25     21.15 o 
  -5  19   3       31.34       41.99     21.69 o 
  -4  19   3      112.66       83.44     24.02 o 
  -3  19   3       61.09       52.91     22.39 o 
  -2  19   3      381.72      401.77     34.63 o 
  -1  19   3       37.28        8.21     18.52 o 
   4  19   3      912.20      796.11     37.03 o 
   5  19   3      253.60      270.38     27.74 o 
   6  19   3       24.72       16.11     20.38 o 
   7  19   3      131.61      106.06     26.19 o 
   8  19   3       26.78       15.26     24.64 o 
  -7  20   3        2.06       -3.49     22.47 o 
  -6  20   3      311.63      325.62     35.87 o 
  -5  20   3        5.32       -7.05     22.31 o 
  -4  20   3       55.68       25.88     20.84 o 
  -3  20   3      112.51       74.53     21.61 o 
  -2  20   3      155.93      149.14     24.40 o 
   5  20   3       18.19       -5.50     18.59 o 
   6  20   3       31.33       30.06     22.54 o 
   7  20   3        8.71      -19.68     21.92 o 
  -6  21   3       30.81       22.23     24.02 o 
  -5  21   3       44.62       17.04     22.78 o 
  -4  21   3       45.34       30.52     23.55 o 
  -3  21   3       10.56       14.18     21.07 o 
  -4  22   3      207.41      196.78     27.12 o 
 -14   0   4       18.89       12.71     30.52 o 
 -12   0   4        1.68      -24.95     24.95 o 
 -10   0   4       72.16       97.92     15.77 o 
  -8   0   4      292.66      349.58     24.45 o 
  -6   0   4     1815.39     1791.71     28.06 o 
  -4   0   4      250.49      290.05     17.05 o 
  -2   0   4    13938.47    13093.31    594.99 o 
   0   0   4    71283.96    71138.63    293.65 o 
   2   0   4     8312.49     8687.85    102.46 o 
   4   0   4     5496.65     4906.43     53.46 o 
   6   0   4     5321.47     5805.43     67.94 o 
   8   0   4      534.70      587.09     34.55 o 
  10   0   4     1578.34     1755.07     50.51 o 
  12   0   4        7.06       -6.18     15.27 o 
  14   0   4       78.98       73.63     18.76 o 
 -14   1   4        5.62      -16.55     21.00 o 
 -13   1   4       19.01        5.13     19.03 o 
 -12   1   4        7.83       -7.30     17.58 o 
 -11   1   4      155.94      150.72     15.07 o 
 -10   1   4       44.17       47.11     10.36 o 
  -9   1   4     4246.43     4550.26     63.26 o 
  -8   1   4      260.62      272.84     11.82 o 
  -7   1   4        4.39        2.14      6.73 o 
  -6   1   4      630.43      649.38     15.12 o 
  -5   1   4       58.13       55.24      6.53 o 
  -4   1   4        7.10       40.24     10.46 o 
  -3   1   4      279.55      336.22     11.94 o 
  -2   1   4     1787.84     2031.16     34.51 o 
  -1   1   4     9553.63     9346.66    151.95 o 
   0   1   4    19291.30    18263.33    643.71 o 
   1   1   4     8700.43     8389.79     49.36 o 
   2   1   4     1950.85     1844.10     89.72 o 
   3   1   4      206.92      229.81     20.59 o 
   4   1   4     1028.66     1300.51     20.95 o 
   5   1   4     1685.69     1816.40     26.02 o 
   6   1   4     2619.67     2613.81     33.06 o 
   7   1   4       91.86       89.84     11.25 o 
   8   1   4     2696.27     2792.86     99.75 o 
   9   1   4     1279.50     1368.38     32.93 o 
  10   1   4     1383.12     1432.40     34.49 o 
  11   1   4     1595.14     1660.41     43.35 o 
  12   1   4       55.54       50.47     13.76 o 
  13   1   4       33.89       36.51     12.31 o 
  14   1   4      522.08      511.02     22.44 o 
 -14   2   4        5.90       -3.05     21.13 o 
 -13   2   4      704.81      805.90     39.15 o 
 -12   2   4       90.48       68.16     16.38 o 
 -11   2   4      478.91      508.58     24.26 o 
 -10   2   4      157.10      168.31     14.40 o 
  -9   2   4      955.24     1104.59     27.80 o 
  -8   2   4      343.98      320.38     15.06 o 
  -7   2   4     2334.26     2410.63     27.74 o 
  -6   2   4      390.87      522.92     14.61 o 
  -5   2   4     3684.48     3616.78     34.99 o 
  -4   2   4       61.15      109.27     47.33 o 
  -3   2   4      144.98      244.21     25.99 o 
  -2   2   4    10625.10    10260.61    382.64 o 
  -1   2   4    11467.28    10448.44    129.94 o 
   0   2   4      717.98      688.61     14.76 o 
   1   2   4    85862.16    86224.02    283.74 o 
   2   2   4     2153.57     2068.38    124.43 o 
   3   2   4      666.72      701.29     91.26 o 
   4   2   4     4103.40     3785.01     47.80 o 
   5   2   4     9440.72    10314.69    274.60 o 
   6   2   4     1590.39     1468.09     31.22 o 
   7   2   4     1271.93     1320.81     27.06 o 
   8   2   4        0.38       -3.16     11.03 o 
   9   2   4     2823.60     2976.66     42.55 o 
  10   2   4     1131.69     1254.88     32.48 o 
  11   2   4      360.14      389.93     28.59 o 
  12   2   4      683.94      691.88     67.46 o 
  13   2   4      308.49      287.44     15.92 o 
  14   2   4        0.29        7.85     14.68 o 
 -14   3   4       16.73       14.92     21.34 o 
 -13   3   4        3.06       11.67     15.46 o 
 -12   3   4       13.96        9.33     13.64 o 
 -11   3   4     1309.04     1394.67     30.32 o 
 -10   3   4      847.08      918.68     26.18 o 
  -9   3   4     4148.83     4601.31     61.47 o 
  -8   3   4     1154.54     1197.15     21.11 o 
  -7   3   4      668.71      674.05     17.04 o 
  -6   3   4     1594.21     2023.56     39.20 o 
  -5   3   4     3304.74     3325.45     25.73 o 
  -4   3   4     2411.82     2528.72     19.27 o 
  -3   3   4    58136.25    51606.08    218.16 o 
  -2   3   4    22012.14    20642.14    117.26 o 
  -1   3   4     3652.76     3669.80     33.51 o 
   0   3   4    40085.67    40013.01    330.38 o 
   1   3   4     4002.95     3667.23    112.72 o 
   2   3   4      245.40      229.07     10.33 o 
   3   3   4    18474.89    18489.55    317.91 o 
   4   3   4     1233.50     1144.10    169.59 o 
   5   3   4     5665.45     5659.77     45.55 o 
   6   3   4      940.19     1112.21     24.23 o 
   7   3   4     1565.03     1709.48     52.80 o 
   8   3   4       66.46       76.27     15.15 o 
   9   3   4     1329.69     1318.97     31.62 o 
  10   3   4       39.97       56.94     14.20 o 
  11   3   4     2476.81     2511.61     35.54 o 
  12   3   4       46.68       66.37     14.09 o 
  13   3   4        1.04       -2.13     13.28 o 
 -14   4   4        3.77      -19.39     19.39 o 
 -13   4   4      830.73      879.73     34.53 o 
 -12   4   4       25.87       22.91     13.94 o 
 -11   4   4      213.28      225.00     22.08 o 
 -10   4   4        1.24       20.43     11.99 o 
  -9   4   4      821.13      951.75     31.17 o 
  -8   4   4     1564.14     1735.60     40.62 o 
  -7   4   4     8834.84    10041.45    167.45 o 
  -6   4   4     6279.87     6940.72     85.71 o 
  -5   4   4    15152.45    15581.22    180.44 o 
  -4   4   4     6785.30     6862.32    114.04 o 
  -3   4   4    21473.82    20052.36    179.82 o 
  -2   4   4     1886.21     1681.08    110.98 o 
  -1   4   4      673.58      566.57     16.52 o 
   0   4   4     8990.42     9319.66    310.98 o 
   1   4   4    28177.84    28329.78    353.66 o 
   2   4   4     3172.41     3112.01     52.21 o 
   3   4   4      425.60      370.71     13.02 o 
   4   4   4     1713.00     1820.87     84.48 o 
   5   4   4    13676.79    14467.64    993.28 o 
   6   4   4    10275.56    10538.47    169.47 o 
   7   4   4     4114.25     4393.22     45.14 o 
   8   4   4       15.59        2.93     25.64 o 
   9   4   4     1703.26     1751.76     34.73 o 
  10   4   4      556.13      608.78     22.49 o 
  11   4   4     1093.35     1142.01     27.72 o 
  12   4   4       58.00       45.58     17.00 o 
  13   4   4      310.89      318.36     25.83 o 
 -13   5   4        7.10       -5.40     14.15 o 
 -12   5   4       68.37       89.62     15.65 o 
 -11   5   4      389.98      400.79     22.94 o 
 -10   5   4       85.95       79.65     15.45 o 
  -9   5   4     2380.51     2458.38     47.81 o 
  -8   5   4      998.38     1042.08     24.56 o 
  -7   5   4        6.98       17.05     11.52 o 
  -6   5   4       92.07      111.98      7.27 o 
  -5   5   4    18168.47    20023.64    164.77 o 
  -4   5   4     8313.05     8523.29     53.14 o 
  -3   5   4    13379.69    12920.77    140.46 o 
  -2   5   4     5185.95     4925.83    237.61 o 
  -1   5   4       85.21      129.42     14.20 o 
   0   5   4      205.76      163.29     12.82 o 
   1   5   4     1080.22      972.61     14.84 o 
   2   5   4      537.47      488.35     11.64 o 
   3   5   4    15699.40    16184.51     67.30 o 
   4   5   4       29.52       14.94      8.30 o 
   5   5   4    13374.46    14970.20    158.05 o 
   6   5   4     2072.73     2350.64     32.91 o 
   7   5   4       76.69       58.76     19.76 o 
   8   5   4      970.14     1038.73     70.58 o 
   9   5   4      507.47      568.49     30.72 o 
  10   5   4       91.84      130.05     13.49 o 
  11   5   4      214.48      216.83     15.75 o 
  12   5   4     1003.19      994.31     66.43 o 
  13   5   4        5.91       -8.16     16.24 o 
 -13   6   4      198.54      191.21     17.84 o 
 -12   6   4       15.76        3.39     13.89 o 
 -11   6   4       49.54       37.34     12.95 o 
 -10   6   4      400.30      378.41     21.54 o 
  -9   6   4      208.01      214.07     14.75 o 
  -8   6   4      284.44      293.31     21.07 o 
  -7   6   4     1165.72     1161.37     51.87 o 
  -6   6   4      246.05      221.10     17.24 o 
  -5   6   4        5.74       55.38     12.62 o 
  -4   6   4     9401.14     9430.22    127.13 o 
  -3   6   4      450.22      471.42     22.26 o 
  -2   6   4     4704.55     5157.04    236.99 o 
  -1   6   4     8982.09     8809.85    148.52 o 
   0   6   4     6420.63     6144.92     60.74 o 
   1   6   4     2062.44     2088.70     26.27 o 
   2   6   4      711.82      807.64     17.67 o 
   3   6   4     3783.57     4007.78     28.60 o 
   4   6   4    13898.51    15705.51    103.50 o 
   5   6   4      272.20      281.77     19.19 o 
   6   6   4     1002.39     1079.17     26.65 o 
   7   6   4      483.52      524.82     70.31 o 
   8   6   4      227.51      222.30     22.00 o 
   9   6   4        0.62       -5.81      9.91 o 
  10   6   4      700.60      692.55     22.75 o 
  11   6   4      576.90      551.89     33.58 o 
  12   6   4       10.83      -15.86     15.86 o 
  13   6   4      146.49      117.26     20.52 o 
 -13   7   4        2.66      -17.40     17.40 o 
 -12   7   4       99.61       95.68     19.01 o 
 -11   7   4        0.08      -10.27     12.54 o 
 -10   7   4       16.93       23.24     11.97 o 
  -9   7   4      720.67      657.75     22.89 o 
  -8   7   4      434.74      456.33     20.72 o 
  -7   7   4       12.99       16.95      9.60 o 
  -6   7   4       50.46       62.25      9.27 o 
  -5   7   4      383.83      470.81     18.95 o 
  -4   7   4      684.30      597.66     20.08 o 
  -3   7   4     3476.51     3971.85     40.18 o 
  -2   7   4     1917.90     2275.43     93.63 o 
  -1   7   4      236.43      240.56     10.32 o 
   0   7   4      797.57      672.08     13.52 o 
   1   7   4     1746.37     1691.53     18.59 o 
   2   7   4      276.71      380.40     13.74 o 
   3   7   4      605.83      589.28     61.93 o 
   4   7   4       13.84       15.70      7.79 o 
   5   7   4     1443.20     1441.63     26.21 o 
   6   7   4     1371.27     1257.90     55.90 o 
   7   7   4      802.13      899.85     21.00 o 
   8   7   4     1657.15     1681.66     30.14 o 
   9   7   4      173.83      151.53     12.99 o 
  10   7   4      123.09      137.05     17.55 o 
  11   7   4       29.60       25.29     15.69 o 
  12   7   4      257.99      240.40     21.69 o 
  13   7   4      177.90      139.27     20.93 o 
 -13   8   4       23.68       24.59     19.06 o 
 -12   8   4      127.87      120.29     27.00 o 
 -11   8   4       64.06       53.38     16.84 o 
 -10   8   4      108.10      113.73     17.93 o 
  -9   8   4      238.75      252.75     15.30 o 
  -8   8   4     1151.64     1194.74     25.55 o 
  -7   8   4        3.49        0.37     11.63 o 
  -6   8   4     2251.94     2404.31     28.31 o 
  -5   8   4     2041.54     2102.55     42.68 o 
  -4   8   4     1119.60     1032.42     28.51 o 
  -3   8   4      841.88      776.75     26.96 o 
  -2   8   4     2187.20     1830.53     59.16 o 
  -1   8   4        4.04       19.37      5.59 o 
   0   8   4     5338.69     5035.74     41.67 o 
   1   8   4     3478.06     3625.33     26.68 o 
   2   8   4     2338.61     2729.03     39.25 o 
   3   8   4      477.51      501.89     15.33 o 
   4   8   4     7120.16     7423.92     52.42 o 
   5   8   4      204.81      274.79     16.03 o 
   6   8   4       51.66       49.72      8.82 o 
   7   8   4      906.87      920.53     23.21 o 
   8   8   4      375.87      395.99     18.61 o 
   9   8   4      550.76      531.36     26.05 o 
  10   8   4      543.67      544.14     26.76 o 
  11   8   4       17.45       27.10     16.14 o 
  12   8   4      201.68      137.02     18.82 o 
  13   8   4       17.58        1.86     17.02 o 
 -13   9   4        2.84      -12.72     17.96 o 
 -12   9   4      244.09      243.30     22.90 o 
 -11   9   4      365.54      330.18     25.66 o 
 -10   9   4     1567.45     1745.89     39.94 o 
  -9   9   4      165.04      162.21     18.01 o 
  -8   9   4       26.45       35.86     18.44 o 
  -7   9   4      274.71      283.31     22.70 o 
  -6   9   4     2777.58     3025.67     44.21 o 
  -5   9   4      180.26      170.84     10.28 o 
  -4   9   4     3315.04     3223.12    139.18 o 
  -3   9   4    10456.28    10151.17    260.42 o 
  -2   9   4     2131.95     1890.78     32.79 o 
  -1   9   4     3787.89     3356.57     86.50 o 
   0   9   4      417.41      452.51     34.66 o 
   1   9   4      726.82      720.04     16.77 o 
   2   9   4     3151.17     3258.77     55.22 o 
   3   9   4     3023.06     3167.25     21.40 o 
   4   9   4     5490.58     5775.01     55.61 o 
   5   9   4     2180.90     2228.38     63.56 o 
   6   9   4       71.19       66.39      9.58 o 
   7   9   4      128.62      130.69     11.49 o 
   8   9   4     2766.74     2873.51     41.17 o 
   9   9   4       85.77       90.48     27.23 o 
  10   9   4      443.67      430.12     26.46 o 
  11   9   4      595.96      609.80     35.68 o 
  12   9   4       61.24       18.08     16.74 o 
 -12  10   4      571.69      649.50     32.64 o 
 -11  10   4      335.15      371.16     29.09 o 
 -10  10   4        2.31       -2.13     16.43 o 
  -9  10   4       43.01       51.22     16.31 o 
  -8  10   4       85.67       90.63     16.75 o 
  -7  10   4      873.25      939.52     32.24 o 
  -6  10   4     4195.02     4551.50     52.65 o 
  -5  10   4     4195.57     3986.06     71.28 o 
  -4  10   4       10.47       42.50     14.55 o 
  -3  10   4     3876.42     3830.70    120.01 o 
  -2  10   4     1727.50     1776.52     27.14 o 
  -1  10   4      526.29      583.18     15.60 o 
   0  10   4     7892.62     7413.12     85.36 o 
   1  10   4     2968.07     2708.96     60.37 o 
   2  10   4    14761.80    14951.32    176.17 o 
   3  10   4     1396.06     1302.66     17.65 o 
   4  10   4     3959.98     4247.14     29.32 o 
   5  10   4      635.19      629.26     24.94 o 
   6  10   4     3166.56     3297.70     32.12 o 
   7  10   4      525.29      543.00     25.77 o 
   8  10   4      349.92      415.90     24.82 o 
   9  10   4      711.51      698.60     27.99 o 
  10  10   4       82.79       74.84     16.02 o 
  11  10   4      458.31      467.86     28.73 o 
  12  10   4       82.71       74.47     19.02 o 
 -12  11   4      266.50      251.53     27.77 o 
 -11  11   4       92.25       79.44     18.92 o 
 -10  11   4      488.34      517.34     30.28 o 
  -9  11   4      508.78      548.77     37.73 o 
  -8  11   4      546.09      600.15     29.66 o 
  -7  11   4      213.15      237.40     33.24 o 
  -6  11   4        5.72        1.80     16.62 o 
  -5  11   4     1335.27     1338.78     41.91 o 
  -4  11   4     8083.75     7965.12    192.75 o 
  -3  11   4     3332.66     3162.98     81.24 o 
  -2  11   4     5771.50     5926.75    437.21 o 
  -1  11   4      924.01     1065.70     57.46 o 
   0  11   4      223.04      248.77     17.97 o 
   1  11   4     1028.71      996.99     43.75 o 
   2  11   4     6123.25     5991.26     56.16 o 
   3  11   4      682.85      791.23     16.44 o 
   4  11   4     3366.53     3557.07     52.96 o 
   5  11   4     2316.24     2367.45     36.33 o 
   6  11   4      529.50      601.92     43.52 o 
   7  11   4     1068.00     1034.44     28.15 o 
   8  11   4      565.61      560.46     25.63 o 
   9  11   4       70.87       59.88     29.36 o 
  10  11   4      785.91      907.92     32.85 o 
  11  11   4      124.19      105.40     19.16 o 
  12  11   4       85.52       47.53     19.06 o 
 -12  12   4      202.93      232.43     24.69 o 
 -11  12   4        0.62        7.06     31.38 o 
 -10  12   4      206.71      171.48     20.51 o 
  -9  12   4      151.46      150.87     19.12 o 
  -8  12   4      514.87      621.96     42.22 o 
  -7  12   4     1742.21     1691.93     56.63 o 
  -6  12   4      236.59      285.34     23.58 o 
  -5  12   4      435.94      435.46     38.85 o 
  -4  12   4      504.80      514.91     47.23 o 
  -3  12   4      943.70      945.40     26.57 o 
  -2  12   4     1807.66     1828.98     66.74 o 
  -1  12   4      144.25      122.80      9.34 o 
   0  12   4     9094.92     8853.27    159.16 o 
   1  12   4      843.21      788.84     22.01 o 
   2  12   4     2253.75     2136.25     39.37 o 
   3  12   4     3278.29     3076.51    122.97 o 
   4  12   4      483.34      486.13     18.04 o 
   5  12   4        5.09       -7.17      8.20 o 
   6  12   4      698.80      762.44     46.34 o 
   7  12   4       36.15       21.64     12.82 o 
   8  12   4     1507.09     1439.68     34.11 o 
   9  12   4       99.40      107.37     17.63 o 
  10  12   4      828.78      760.75     41.37 o 
  11  12   4      439.20      424.90     29.54 o 
  12  12   4       60.08       59.65     26.26 o 
 -11  13   4       29.76       36.30     20.73 o 
 -10  13   4       12.72      -17.51     17.51 o 
  -9  13   4      149.99      142.42     20.40 o 
  -8  13   4       34.18       35.34     16.30 o 
  -7  13   4        0.22       -8.47     15.09 o 
  -6  13   4      357.50      396.57     27.08 o 
  -5  13   4        1.75       -6.52     13.56 o 
  -4  13   4       57.87       71.56     14.97 o 
  -3  13   4       31.27       16.76     14.92 o 
  -2  13   4       67.80       75.21     15.88 o 
  -1  13   4        7.17       10.30     14.49 o 
   0  13   4     3943.13     4132.55    103.97 o 
   1  13   4     1776.56     1797.68     35.02 o 
   2  13   4        0.71        1.13      8.77 o 
   3  13   4      317.56      319.24     55.28 o 
   4  13   4     1083.33     1195.07     69.11 o 
   5  13   4      822.74      878.09     42.84 o 
   6  13   4      450.34      444.50     20.29 o 
   7  13   4     1416.54     1481.64     36.44 o 
   8  13   4       44.36       34.72     14.81 o 
   9  13   4       80.54       64.58     16.69 o 
  10  13   4      483.14      510.84     33.27 o 
  11  13   4       51.26       41.63     22.16 o 
 -11  14   4        0.99       -7.09     18.23 o 
 -10  14   4      131.18      103.94     22.16 o 
  -9  14   4       50.37       25.02     17.74 o 
  -8  14   4      131.48      134.90     20.42 o 
  -7  14   4      184.95      186.04     20.89 o 
  -6  14   4       70.57       75.85     16.58 o 
  -5  14   4      240.19      250.73     17.65 o 
  -4  14   4      387.59      395.62     41.41 o 
  -3  14   4     1425.56     1390.36     43.89 o 
  -2  14   4        1.23       16.70     15.73 o 
  -1  14   4      280.32      294.36     40.44 o 
   0  14   4       23.23       27.71      9.25 o 
   1  14   4      188.18      180.49     13.13 o 
   2  14   4       95.50      131.17     15.46 o 
   3  14   4      377.49      374.96     64.92 o 
   4  14   4      304.77      318.72     48.34 o 
   5  14   4      223.75      251.41     20.66 o 
   6  14   4      150.53      126.90     47.45 o 
   7  14   4       75.66       89.22     18.26 o 
   8  14   4       21.94       14.43     19.48 o 
   9  14   4      487.20      498.71     28.54 o 
  10  14   4       33.08       19.06     16.87 o 
  11  14   4      297.99      287.66     24.90 o 
 -10  15   4      458.10      517.88     32.25 o 
  -9  15   4       25.20       -6.12     17.64 o 
  -8  15   4      152.76      174.36     27.35 o 
  -7  15   4       30.65       29.69     18.57 o 
  -6  15   4      229.95      221.85     18.03 o 
  -5  15   4      502.95      542.09     25.46 o 
  -4  15   4      309.81      286.76     23.15 o 
  -3  15   4      732.87      711.34     45.36 o 
  -2  15   4     1975.20     1837.69     38.44 o 
  -1  15   4     1006.00     1131.88     40.36 o 
   0  15   4      185.19      169.51     22.00 o 
   1  15   4      228.82      225.58     16.47 o 
   2  15   4      487.43      501.73     33.31 o 
   3  15   4      475.11      436.75     37.85 o 
   4  15   4     1350.06     1532.51    166.68 o 
   5  15   4      295.86      261.39     29.90 o 
   6  15   4       98.50       79.41     19.91 o 
   7  15   4      211.94      189.78     20.97 o 
   8  15   4       37.15       25.66     17.94 o 
   9  15   4      292.41      298.61     24.62 o 
  10  15   4       31.27       37.11     25.64 o 
 -10  16   4        1.44      -18.43     18.43 o 
  -9  16   4        2.27      -18.08     18.08 o 
  -8  16   4      560.69      522.46     34.82 o 
  -7  16   4        7.28       -4.13     15.76 o 
  -6  16   4     1205.73     1294.99     31.26 o 
  -5  16   4       53.40       33.45     15.46 o 
  -4  16   4       16.09       -1.39     20.69 o 
  -3  16   4      248.33      293.62     32.15 o 
  -2  16   4     1162.65     1191.22     43.00 o 
  -1  16   4      199.20      193.06     22.31 o 
   0  16   4     4658.58     4795.80     68.95 o 
   1  16   4       21.35       20.07     17.04 o 
   2  16   4     2657.17     2600.44    219.13 o 
   3  16   4      428.16      471.96    101.53 o 
   4  16   4      153.64      157.58     21.46 o 
   5  16   4        1.11       -2.48     16.81 o 
   6  16   4     1943.14     1815.73     51.75 o 
   7  16   4       31.61       15.33     17.79 o 
   8  16   4      106.71      122.29     20.62 o 
   9  16   4       15.07       -3.58     19.22 o 
  10  16   4        6.35       -8.86     19.15 o 
  -9  17   4        0.22        6.05     18.02 o 
  -8  17   4      275.56      271.45     21.56 o 
  -7  17   4       11.23      -16.49     16.49 o 
  -6  17   4       29.78       43.56     18.33 o 
  -5  17   4       11.81       14.02     21.23 o 
  -4  17   4     1736.98     1643.12     50.43 o 
  -3  17   4      258.03      244.43     28.12 o 
  -2  17   4     2951.36     3063.74     60.35 o 
  -1  17   4      132.92      101.72     21.69 o 
   0  17   4      723.30      809.59     38.81 o 
   1  17   4      125.50      150.22     21.15 o 
   2  17   4      985.38     1147.84     39.74 o 
   3  17   4      310.72      275.49     28.90 o 
   4  17   4     2167.11     1958.28     48.81 o 
   5  17   4      106.77       81.27     21.23 o 
   6  17   4       18.90      -10.15     19.06 o 
   7  17   4      241.07      168.74     26.73 o 
   8  17   4      224.97      189.45     23.36 o 
   9  17   4       18.03        5.93     19.78 o 
  -8  18   4      219.66      254.33     25.86 o 
  -7  18   4      116.78      144.50     22.70 o 
  -6  18   4      952.05     1026.36     47.03 o 
  -5  18   4        7.97        7.59     21.46 o 
  -4  18   4      264.78      269.37     28.66 o 
  -3  18   4       10.19       20.14     19.99 o 
  -2  18   4      368.07      373.03     33.47 o 
  -1  18   4       57.39       59.65     19.37 o 
   0  18   4      628.29      731.89     39.05 o 
   1  18   4       72.93       79.56     20.07 o 
   4  18   4       63.96       36.02     18.44 o 
   5  18   4        0.20      -17.90     17.97 o 
   6  18   4      943.71      951.37     44.16 o 
   7  18   4       89.25       78.40     24.40 o 
   8  18   4      170.12      122.79     28.59 o 
  -8  19   4       64.53       60.58     25.88 o 
  -7  19   4       49.25       48.96     24.25 o 
  -6  19   4       13.44        8.75     22.47 o 
  -5  19   4        0.00        1.32     22.16 o 
  -4  19   4      420.69      412.31     37.19 o 
  -3  19   4       42.15        7.51     19.76 o 
  -2  19   4      127.11      149.91     24.25 o 
  -1  19   4       72.82       85.45     21.38 o 
   0  19   4       23.37       47.26     19.06 o 
   5  19   4       27.69       22.00     19.45 o 
   6  19   4       55.39       20.69     22.00 o 
   7  19   4      179.71      139.30     26.73 o 
  -7  20   4       15.24      -21.61     21.61 o 
  -6  20   4       28.99       17.20     22.93 o 
  -5  20   4       28.36       14.02     21.85 o 
  -4  20   4       45.33       19.99     24.09 o 
  -3  20   4      297.87      306.41     34.79 o 
  -2  20   4       39.25       52.22     21.92 o 
  -1  20   4        0.18       -6.04     19.91 o 
   6  20   4      120.16       83.52     22.78 o 
  -5  21   4      133.63      116.13     27.50 o 
  -4  21   4       14.25       -7.51     21.07 o 
  -3  21   4       41.16       40.60     22.31 o 
  -2  21   4       17.82       -7.36     19.45 o 
  -4  22   4        0.39       -5.42     22.70 o 
  -3  22   4       40.87       27.27     24.02 o 
 -13   0   5       42.60       19.68     26.81 o 
 -11   0   5     1023.57     1049.37     53.77 o 
  -9   0   5     3624.39     3659.87     79.53 o 
  -7   0   5      181.43      226.91     16.79 o 
  -5   0   5     2068.56     2211.19     28.14 o 
  -3   0   5     3084.92     3276.09     30.25 o 
  -1   0   5    11060.31    10921.26     59.44 o 
   1   0   5     8677.43     8393.58     49.17 o 
   3   0   5      199.03      193.37     19.68 o 
   5   0   5        0.86       -7.67      9.53 o 
   7   0   5     2555.17     2578.92     50.28 o 
   9   0   5      199.15      180.90     24.79 o 
  11   0   5       17.88       32.77     20.38 o 
  13   0   5      273.45      267.43     23.20 o 
 -14   1   5      170.97      147.24     25.01 o 
 -13   1   5      111.60       95.15     44.74 o 
 -12   1   5       55.53       49.10     18.79 o 
 -11   1   5       33.48       27.51     12.98 o 
 -10   1   5       65.23       80.28     12.56 o 
  -9   1   5        5.06       20.42      9.49 o 
  -8   1   5      317.51      402.63     17.27 o 
  -7   1   5     1815.69     1960.77     22.33 o 
  -6   1   5       47.55       30.61      6.36 o 
  -5   1   5       45.25       86.00      7.98 o 
  -4   1   5     1565.90     1303.88     23.72 o 
  -3   1   5     1098.40     1043.09     14.44 o 
  -2   1   5     1497.20     1287.02     28.41 o 
  -1   1   5       21.16       28.71      5.19 o 
   0   1   5       30.01       10.05      4.97 o 
   1   1   5     9558.54     9521.39    399.96 o 
   2   1   5     8172.73     8670.49     51.48 o 
   3   1   5    13064.59    15727.15    113.96 o 
   4   1   5     2286.38     1974.07     55.66 o 
   5   1   5      326.21      390.20     18.08 o 
   6   1   5     2281.01     2153.27     51.52 o 
   7   1   5       78.69       57.87     11.30 o 
   8   1   5     3077.98     3283.20     60.70 o 
   9   1   5     1163.18     1209.35     33.08 o 
  10   1   5      841.91      870.48     29.87 o 
  11   1   5      143.86      144.57     18.21 o 
  12   1   5      583.70      569.43     71.28 o 
  13   1   5       18.07        8.56     13.55 o 
 -14   2   5       61.75       59.47     22.54 o 
 -13   2   5        0.43       -0.28     18.95 o 
 -12   2   5      285.59      398.52     29.93 o 
 -11   2   5       27.55        6.78     12.02 o 
 -10   2   5     2576.10     2713.18     71.95 o 
  -9   2   5      479.66      521.25     24.21 o 
  -8   2   5      367.42      374.48     17.09 o 
  -7   2   5        1.77       -4.50      7.03 o 
  -6   2   5      129.08      147.82      8.12 o 
  -5   2   5     5193.52     5492.46     76.01 o 
  -4   2   5    10753.45     9233.52    178.25 o 
  -3   2   5     8083.80     6981.20    171.63 o 
  -2   2   5     5324.28     4818.26     77.15 o 
  -1   2   5      370.92      315.46     12.41 o 
   0   2   5     1072.59      871.31     13.35 o 
   1   2   5    43641.08    43726.41    222.95 o 
   2   2   5     7172.87     7342.70     69.42 o 
   3   2   5      439.76      387.40     18.33 o 
   4   2   5     2670.73     2409.09     39.32 o 
   5   2   5     3672.96     3840.72     53.46 o 
   6   2   5     1559.63     1567.50     27.76 o 
   7   2   5        5.13       -6.65     10.69 o 
   8   2   5     4935.49     5062.86     51.77 o 
   9   2   5      178.00      152.71     16.19 o 
  10   2   5     1626.09     1738.76     45.17 o 
  11   2   5       16.75       38.96     19.52 o 
  12   2   5        4.20       24.83     13.25 o 
  13   2   5      314.75      254.19     26.99 o 
 -14   3   5      410.02      476.20     37.19 o 
 -13   3   5       87.15       72.65     21.94 o 
 -12   3   5      592.82      667.35     36.92 o 
 -11   3   5       12.94        6.51     12.49 o 
 -10   3   5      244.85      350.64     21.98 o 
  -9   3   5      138.41      182.12     14.41 o 
  -8   3   5     7027.36     7499.83     73.22 o 
  -7   3   5     1245.74     1300.91     19.94 o 
  -6   3   5     9830.83    11265.89    160.35 o 
  -5   3   5     3746.72     4291.95     26.45 o 
  -4   3   5      122.81      149.46     31.02 o 
  -3   3   5        4.85       17.80      4.56 o 
  -2   3   5     4275.61     3512.63     46.18 o 
  -1   3   5      893.05      802.57     15.95 o 
   0   3   5    32760.79    31633.06    195.90 o 
   1   3   5     6367.08     6987.69    124.71 o 
   2   3   5     1070.82      847.48     45.74 o 
   3   3   5     2948.70     2720.60     23.70 o 
   4   3   5    29388.26    32064.65    146.18 o 
   5   3   5     3306.80     3362.47     36.41 o 
   6   3   5     7062.85     6913.37    147.74 o 
   7   3   5      107.21       86.16     12.30 o 
   8   3   5     4959.74     5167.89     52.74 o 
   9   3   5       28.17       29.23     13.80 o 
  10   3   5      785.76      812.72     29.26 o 
  11   3   5      635.85      669.47     32.34 o 
  12   3   5      896.32      910.43     27.82 o 
  13   3   5      125.42      111.69     16.39 o 
 -13   4   5       61.19       58.72     15.59 o 
 -12   4   5      481.12      448.18     24.07 o 
 -11   4   5       76.95       59.81     13.49 o 
 -10   4   5     3835.53     4118.02    153.87 o 
  -9   4   5      694.34      719.17     30.42 o 
  -8   4   5       29.01       56.72     11.54 o 
  -7   4   5       96.79      126.65     11.58 o 
  -6   4   5     7879.01     8878.12     68.23 o 
  -5   4   5     5631.02     5900.23     42.59 o 
  -4   4   5    13819.18    13510.90     83.87 o 
  -3   4   5     8652.94     7905.00     95.37 o 
  -2   4   5     4440.12     3517.31     40.44 o 
  -1   4   5     7382.15     6713.56     88.69 o 
   0   4   5    12003.97    11519.13     66.03 o 
   1   4   5     4398.94     4533.77     45.28 o 
   2   4   5    10514.55    10069.60     40.90 o 
   3   4   5      298.19      288.34     13.57 o 
   4   4   5    25958.20    27633.32    626.17 o 
   5   4   5      684.53      627.73     21.30 o 
   6   4   5       57.57       72.84     11.46 o 
   7   4   5       22.64        4.04     11.35 o 
   8   4   5     6958.69     7146.53     62.80 o 
   9   4   5      270.65      335.75     24.15 o 
  10   4   5     1004.45     1034.92     30.94 o 
  11   4   5       60.95       86.40     13.76 o 
  12   4   5      149.56      155.75     16.12 o 
  13   4   5        0.41        5.45     20.22 o 
 -13   5   5       30.37       13.50     15.05 o 
 -12   5   5      260.53      254.43     18.90 o 
 -11   5   5       29.60       23.20     13.24 o 
 -10   5   5        2.44       -0.38     11.57 o 
  -9   5   5      471.73      523.97     51.65 o 
  -8   5   5      897.18      943.43     24.01 o 
  -7   5   5     1850.43     2022.21     40.74 o 
  -6   5   5     5899.31     6299.51     42.90 o 
  -5   5   5       36.02       56.79      7.31 o 
  -4   5   5     2457.99     2360.82     46.23 o 
  -3   5   5      912.68      907.90     33.43 o 
  -2   5   5     5761.40     5101.77     48.27 o 
  -1   5   5     3566.36     3174.37     22.88 o 
   0   5   5    13136.56    12692.86    122.25 o 
   1   5   5     1208.96     1395.84     17.60 o 
   2   5   5     1484.00     1512.00     18.76 o 
   3   5   5      328.18      353.85     30.39 o 
   4   5   5      546.64      475.87     30.99 o 
   5   5   5     2735.67     2584.92     97.73 o 
   6   5   5     2748.53     2738.48    119.89 o 
   7   5   5     1735.50     1697.66    100.87 o 
   8   5   5     1918.88     2044.44     39.40 o 
   9   5   5      148.13      166.81     16.35 o 
  10   5   5     1923.33     1963.46     63.22 o 
  11   5   5        0.99       10.58     12.36 o 
  12   5   5      568.13      583.95     31.61 o 
  13   5   5      366.23      318.63     26.81 o 
 -13   6   5      140.30      129.37     20.94 o 
 -12   6   5       88.91      118.61     15.62 o 
 -11   6   5       10.48       16.24     12.91 o 
 -10   6   5      285.62      322.15     21.49 o 
  -9   6   5      255.23      280.91     18.28 o 
  -8   6   5       60.80       55.09     11.78 o 
  -7   6   5        9.69       12.99      9.46 o 
  -6   6   5      210.97      244.51     16.10 o 
  -5   6   5      782.38      775.48     22.48 o 
  -4   6   5      127.02      108.29      8.64 o 
  -3   6   5      419.79      327.31     64.84 o 
  -2   6   5     3062.74     3086.14    126.94 o 
  -1   6   5     3542.69     3388.32     43.40 o 
   0   6   5     7693.03     8301.41     98.38 o 
   1   6   5     2821.55     2631.92     24.19 o 
   2   6   5     2240.21     2053.19     30.97 o 
   3   6   5     2642.36     2725.98     44.66 o 
   4   6   5     5078.01     5549.10     71.12 o 
   5   6   5      105.97      117.52     12.47 o 
   6   6   5      314.16      276.80     35.25 o 
   7   6   5      270.85      244.32     17.97 o 
   8   6   5     1246.98     1250.46     30.73 o 
   9   6   5      322.87      349.85     42.42 o 
  10   6   5      107.57      100.24     14.88 o 
  11   6   5      503.70      429.00     28.29 o 
  12   6   5       34.35       -0.26     16.67 o 
  13   6   5      169.33      142.20     36.99 o 
 -13   7   5       37.20       85.36     29.36 o 
 -12   7   5       32.50       41.20     19.33 o 
 -11   7   5       35.77       49.72     17.30 o 
 -10   7   5      205.81      191.18     14.90 o 
  -9   7   5      920.34      986.49     31.18 o 
  -8   7   5       90.74      110.39     12.17 o 
  -7   7   5      165.53      153.37     12.28 o 
  -6   7   5      811.67      913.86     27.52 o 
  -5   7   5       81.22       93.77      9.61 o 
  -4   7   5      322.66      369.46     16.93 o 
  -3   7   5       11.73        5.94     10.42 o 
  -2   7   5     1777.19     1454.94    105.40 o 
  -1   7   5     1319.19     1424.65     14.65 o 
   0   7   5        3.11        7.84      4.75 o 
   1   7   5     1443.29     1402.65     18.13 o 
   2   7   5     2077.57     2467.89     23.51 o 
   3   7   5     4200.21     4494.89     28.46 o 
   4   7   5      226.33      219.05     13.20 o 
   5   7   5      927.68      894.46     24.05 o 
   6   7   5       81.23       87.70     11.94 o 
   7   7   5      263.07      223.25     17.36 o 
   8   7   5       11.74        4.52     11.95 o 
   9   7   5      232.64      232.66     15.51 o 
  10   7   5        2.27       -5.92     11.05 o 
  11   7   5      181.35      145.60     19.20 o 
  12   7   5        3.81      -15.71     15.71 o 
  13   7   5       52.91       36.26     19.62 o 
 -13   8   5        9.84       -5.33     17.40 o 
 -12   8   5      115.12      124.56     20.45 o 
 -11   8   5      293.98      334.23     24.96 o 
 -10   8   5      143.34      181.61     19.45 o 
  -9   8   5      312.39      317.67     22.82 o 
  -8   8   5        0.04       15.83     16.42 o 
  -7   8   5     1205.20     1208.73     32.96 o 
  -6   8   5      151.14      182.76     11.87 o 
  -5   8   5        5.36       15.22      8.30 o 
  -4   8   5     2260.62     1981.89     83.17 o 
  -3   8   5     4258.71     3842.41    292.81 o 
  -2   8   5        2.77        0.35      9.05 o 
  -1   8   5     6383.09     6491.30    109.96 o 
   0   8   5     1197.15     1155.86     17.92 o 
   1   8   5     1171.93     1147.71     17.62 o 
   2   8   5     5686.15     6058.95     37.10 o 
   3   8   5     3156.75     3353.00     53.34 o 
   4   8   5     1531.39     1632.90     23.11 o 
   5   8   5     1251.63     1337.35     27.21 o 
   6   8   5      203.25      170.09     24.56 o 
   7   8   5      648.44      648.02     24.19 o 
   8   8   5       11.85        6.86     10.14 o 
   9   8   5      242.77      223.23     14.51 o 
  10   8   5      807.25      840.07     30.28 o 
  11   8   5      148.17      121.37     18.27 o 
  12   8   5       33.03       15.31     16.94 o 
  13   8   5        8.54      -16.98     16.98 o 
 -13   9   5      338.27      319.42     26.20 o 
 -12   9   5      176.06      134.40     27.27 o 
 -11   9   5       33.14       22.23     16.68 o 
 -10   9   5      212.79      196.31     33.51 o 
  -9   9   5      178.98      179.05     30.25 o 
  -8   9   5      267.94      334.97     26.11 o 
  -7   9   5     1910.24     2106.87     64.50 o 
  -6   9   5     1750.89     1784.28     55.78 o 
  -5   9   5      486.19      523.93     28.70 o 
  -4   9   5     1218.62     1471.70     34.98 o 
  -3   9   5     4298.50     3918.19    138.21 o 
  -2   9   5      371.54      285.65     17.09 o 
  -1   9   5     1721.19     1540.68     20.64 o 
   0   9   5     8640.75     8280.42     49.93 o 
   1   9   5     4340.42     4479.81     67.35 o 
   2   9   5      168.79      170.21     11.22 o 
   3   9   5     1222.33     1309.12     21.17 o 
   4   9   5      808.01      809.37     18.08 o 
   5   9   5      667.21      609.26     23.05 o 
   6   9   5      499.60      510.43     19.23 o 
   7   9   5     3525.11     3869.50     37.50 o 
   8   9   5      919.29      938.51     23.47 o 
   9   9   5       31.04       23.57     13.47 o 
  10   9   5      204.30      199.78     27.31 o 
  11   9   5     1076.94     1070.67     34.29 o 
  12   9   5      149.86      118.57     23.90 o 
 -12  10   5       21.70       -6.74     19.60 o 
 -11  10   5      246.34      305.36     25.36 o 
 -10  10   5      439.93      453.56     37.38 o 
  -9  10   5     2091.78     2192.99     42.54 o 
  -8  10   5       32.64       14.39     15.15 o 
  -7  10   5      484.93      601.55     50.28 o 
  -6  10   5       17.45       30.02     16.20 o 
  -5  10   5     6032.84     6323.31    235.71 o 
  -4  10   5     5119.19     5085.13     56.44 o 
  -3  10   5     1661.36     1554.96     31.33 o 
  -2  10   5     4040.86     3827.95     57.68 o 
  -1  10   5       10.17        6.02      6.53 o 
   0  10   5     2934.73     2536.77     49.25 o 
   1  10   5     9003.05     9437.83     49.13 o 
   2  10   5      385.99      316.06     17.02 o 
   3  10   5     5420.31     5505.11     69.18 o 
   4  10   5     4176.22     4464.41     47.31 o 
   5  10   5     2368.51     2416.99     43.00 o 
   6  10   5        7.36        5.61      9.39 o 
   7  10   5     1293.61     1335.26     44.17 o 
   8  10   5     1001.82     1182.12     54.93 o 
   9  10   5     2163.70     2136.42     39.76 o 
  10  10   5      799.31      739.87     33.27 o 
  11  10   5      141.18      169.19     20.27 o 
  12  10   5        2.06      -16.76     16.76 o 
 -12  11   5       17.29       -3.77     18.36 o 
 -11  11   5        4.22       -7.36     16.85 o 
 -10  11   5       20.56       10.11     17.61 o 
  -9  11   5      182.16      243.30     22.04 o 
  -8  11   5      758.22      820.83     57.29 o 
  -7  11   5     2202.84     2377.24     43.97 o 
  -6  11   5     1314.76     1469.86     37.25 o 
  -5  11   5      298.37      305.77     24.21 o 
  -4  11   5      632.45      689.15     51.44 o 
  -3  11   5     1043.97      952.46     53.70 o 
  -2  11   5     2177.04     2069.89     37.92 o 
  -1  11   5    14681.19    14369.32    515.49 o 
   0  11   5     1295.20     1249.99     34.39 o 
   1  11   5     9632.62     9336.08    161.05 o 
   2  11   5       33.04       33.15      8.70 o 
   3  11   5     1498.80     1575.80     20.13 o 
   4  11   5     1097.83     1271.54     19.43 o 
   5  11   5     2825.04     2967.89     40.39 o 
   6  11   5     1667.78     1765.41     26.09 o 
   7  11   5     1422.44     1403.94     32.08 o 
   8  11   5     1046.44     1049.25     31.03 o 
   9  11   5        6.65       11.81     15.01 o 
  10  11   5      400.58      382.48     40.87 o 
  11  11   5      150.81       84.00     18.82 o 
  12  11   5       42.71       21.76     18.25 o 
 -12  12   5       14.71       -1.95     19.15 o 
 -11  12   5      502.83      532.79     31.55 o 
 -10  12   5      626.95      747.15     52.68 o 
  -9  12   5      223.86      225.26     21.87 o 
  -8  12   5        0.61       -2.65     16.96 o 
  -7  12   5      124.24       88.43     18.40 o 
  -6  12   5       79.61       87.95     18.51 o 
  -5  12   5      374.19      424.21     29.91 o 
  -4  12   5        4.83       14.02     13.46 o 
  -3  12   5     1744.34     1597.72    112.54 o 
  -2  12   5      569.40      552.54    123.38 o 
  -1  12   5     1473.68     1457.32     44.59 o 
   0  12   5     1595.78     1523.65     23.15 o 
   1  12   5     1460.69     1371.30     48.53 o 
   2  12   5      363.21      397.04     32.23 o 
   3  12   5     5065.58     5035.70    140.58 o 
   4  12   5      358.59      395.93     21.32 o 
   5  12   5        8.07        3.08      8.17 o 
   6  12   5        4.77        8.89      8.89 o 
   7  12   5       91.84       83.15     12.93 o 
   8  12   5      189.20      188.08     17.33 o 
   9  12   5     1966.95     1940.45     39.57 o 
  10  12   5        1.00       -9.56     16.14 o 
  11  12   5      268.51      220.88     22.60 o 
 -11  13   5        0.21      -17.89     17.89 o 
 -10  13   5      185.56      182.93     21.80 o 
  -9  13   5       49.74       38.43     18.19 o 
  -8  13   5       91.85       96.49     22.97 o 
  -7  13   5        8.13       -3.73     15.17 o 
  -6  13   5       22.81       18.95     16.57 o 
  -5  13   5        6.66       14.54     17.43 o 
  -4  13   5        1.64       10.62     14.37 o 
  -3  13   5      927.04      849.43     92.70 o 
  -2  13   5      554.46      561.69     64.38 o 
  -1  13   5     1661.25     1768.23     52.57 o 
   0  13   5      874.19      834.04     20.50 o 
   1  13   5      918.07      975.11     52.84 o 
   2  13   5      171.68      158.92     11.15 o 
   3  13   5      962.03      875.71     35.76 o 
   4  13   5      496.51      460.78     19.20 o 
   5  13   5      118.40      116.39     13.38 o 
   6  13   5        2.15        2.34     10.73 o 
   7  13   5      431.67      420.22     27.70 o 
   8  13   5      517.93      464.50     38.08 o 
   9  13   5      307.86      296.53     25.94 o 
  10  13   5      228.57      230.05     21.43 o 
  11  13   5        3.01      -16.26     16.26 o 
 -11  14   5       30.26        7.56     18.92 o 
 -10  14   5       10.84        2.98     22.93 o 
  -9  14   5       62.28       44.65     18.28 o 
  -8  14   5      293.93      294.91     24.70 o 
  -7  14   5       95.55      109.19     19.41 o 
  -6  14   5        2.44        1.45     15.86 o 
  -5  14   5      166.52      158.74     17.17 o 
  -4  14   5      181.74      179.24     17.71 o 
  -3  14   5      364.62      397.23     58.22 o 
  -2  14   5      244.36      298.84     24.54 o 
  -1  14   5      213.99      203.44     18.69 o 
   0  14   5      290.03      300.87     23.58 o 
   1  14   5     1421.62     1475.12     68.74 o 
   2  14   5     1533.78     1394.63     87.16 o 
   3  14   5      449.33      381.40     26.73 o 
   4  14   5        1.92        1.19     10.38 o 
   5  14   5       13.00        4.14     10.76 o 
   6  14   5      127.77      118.83     17.47 o 
   7  14   5       67.68      104.79     18.29 o 
   8  14   5     1017.97      964.85     33.93 o 
   9  14   5      260.52      174.31     26.96 o 
  10  14   5       43.65       57.41     25.02 o 
 -10  15   5        7.33       -8.14     18.93 o 
  -9  15   5      116.06       85.09     20.60 o 
  -8  15   5        8.30        2.07     18.02 o 
  -7  15   5     1098.42     1141.64     37.49 o 
  -6  15   5       33.65       26.67     16.36 o 
  -5  15   5       22.42       27.77     14.78 o 
  -4  15   5       79.72       89.57     19.14 o 
  -3  15   5      810.73      771.08     34.12 o 
  -2  15   5     1267.38     1154.19     35.20 o 
  -1  15   5      578.23      650.74     30.45 o 
   0  15   5      500.30      463.60     35.56 o 
   1  15   5      870.87     1031.94     39.43 o 
   2  15   5       80.72       54.56     11.42 o 
   3  15   5        7.58       11.26     11.04 o 
   4  15   5       50.23       51.38     12.11 o 
   5  15   5      345.42      357.77     30.37 o 
   6  15   5      172.67      145.65     21.61 o 
   7  15   5      854.53      870.28     32.72 o 
   8  15   5        4.62        1.61     17.52 o 
   9  15   5      108.79      111.48     21.09 o 
  10  15   5       10.93       16.34     20.34 o 
 -10  16   5        2.61      -17.55     17.55 o 
  -9  16   5      444.05      533.39     71.43 o 
  -8  16   5        0.13      -17.65     17.65 o 
  -7  16   5        0.39      -15.40     15.40 o 
  -6  16   5      358.09      318.11     22.43 o 
  -5  16   5     1285.37     1331.67     32.18 o 
  -4  16   5       18.72       10.42     17.85 o 
  -3  16   5     2002.46     1902.42     47.03 o 
  -2  16   5      186.12      222.58     25.88 o 
  -1  16   5       59.80       55.63     18.90 o 
   0  16   5        2.19       17.20     17.90 o 
   1  16   5     2070.19     2263.52     51.83 o 
   2  16   5       49.36       62.83     18.75 o 
   3  16   5     1562.74     1643.43    176.06 o 
   4  16   5      551.72      499.31     31.61 o 
   5  16   5      262.48      243.03     30.06 o 
   6  16   5       16.43       19.68     19.60 o 
   7  16   5      513.21      597.70     40.05 o 
   8  16   5        0.30        0.50     18.22 o 
   9  16   5      383.37      369.59     28.86 o 
  -9  17   5      325.57      338.77     24.91 o 
  -8  17   5        0.96      -20.81     20.81 o 
  -7  17   5      994.59      984.10     39.38 o 
  -6  17   5        0.81      -16.44     16.44 o 
  -5  17   5      212.28      248.77     28.36 o 
  -4  17   5      110.95       77.55     22.93 o 
  -3  17   5      336.12      328.79     34.63 o 
  -2  17   5      339.79      388.60     35.02 o 
  -1  17   5     3257.81     3468.54     62.91 o 
   0  17   5        3.26      -10.30     17.12 o 
   1  17   5     1436.61     1527.38     47.10 o 
   2  17   5       92.08       81.50     19.37 o 
   4  17   5      103.73       78.02     19.68 o 
   5  17   5     2302.00     2347.82     55.94 o 
   6  17   5       20.20       -4.65     18.67 o 
   7  17   5      311.24      319.58     36.18 o 
   8  17   5       10.45       -7.98     23.94 o 
   9  17   5       42.99       26.59     19.98 o 
  -8  18   5       13.55       19.67     22.62 o 
  -7  18   5        1.54        3.29     20.28 o 
  -6  18   5       14.45       27.58     24.40 o 
  -5  18   5      311.80      309.35     35.79 o 
  -4  18   5      225.94      212.74     28.59 o 
  -3  18   5      577.95      633.65     39.36 o 
  -2  18   5      145.86      145.34     23.47 o 
  -1  18   5       71.89       53.53     20.61 o 
   0  18   5       70.89       83.75     20.76 o 
   1  18   5     1791.20     2073.02     53.38 o 
   2  18   5      143.73      142.16     22.70 o 
   5  18   5      148.87      103.97     23.16 o 
   6  18   5      252.25      264.11     29.59 o 
   7  18   5      196.18      217.47     29.52 o 
   8  18   5       31.20       11.47     24.87 o 
  -7  19   5      491.99      477.78     40.29 o 
  -6  19   5        1.23      -20.30     21.31 o 
  -5  19   5      246.63      176.25     28.05 o 
  -4  19   5       38.31       32.85     21.07 o 
  -3  19   5       15.27       14.41     21.69 o 
  -2  19   5       53.82       34.40     21.38 o 
  -1  19   5      292.34      326.55     34.48 o 
   0  19   5      140.76      125.43     22.31 o 
   1  19   5        2.11        6.43     17.82 o 
   6  19   5       42.47       15.03     21.69 o 
   7  19   5      158.28      169.90     28.51 o 
  -6  20   5        2.80      -21.23     21.77 o 
  -5  20   5       36.00       10.23     24.09 o 
  -4  20   5        4.89      -15.11     22.39 o 
  -3  20   5      181.16      187.87     27.81 o 
  -2  20   5       28.39       24.48     20.45 o 
  -1  20   5        0.04        9.30     19.99 o 
   0  20   5      205.53      184.39     24.09 o 
  -5  21   5       13.01       -7.98     21.61 o 
  -4  21   5        0.25      -14.64     22.31 o 
  -3  21   5       59.53       38.43     22.70 o 
  -2  21   5       18.47       21.69     22.23 o 
  -1  21   5       13.86       12.47     20.76 o 
  -3  22   5       93.59      118.30     27.12 o 
  -2  22   5       63.64       60.51     24.09 o 
 -12   0   6      188.85      167.19     30.21 o 
 -10   0   6     1198.43     1294.26     50.98 o 
  -8   0   6     1028.72     1120.03     29.35 o 
  -6   0   6    14277.66    15457.18    222.39 o 
  -4   0   6     7039.87     6905.51    141.54 o 
  -2   0   6      332.08      362.96     17.80 o 
   0   0   6      455.34      520.40     18.48 o 
   2   0   6      618.69      579.41     18.25 o 
   4   0   6      425.33      392.40     24.33 o 
   6   0   6       41.35       21.69     14.80 o 
   8   0   6      219.95      274.80     33.00 o 
  10   0   6      485.90      498.69     37.88 o 
  12   0   6       23.37       15.57     22.39 o 
 -13   1   6       54.19       21.85     19.17 o 
 -12   1   6       68.18       56.91     19.61 o 
 -11   1   6      342.07      395.90     30.58 o 
 -10   1   6      910.32     1033.66     57.19 o 
  -9   1   6        0.84      -10.39     10.39 o 
  -8   1   6      310.34      326.58     16.90 o 
  -7   1   6      358.46      382.01     15.57 o 
  -6   1   6       86.80       83.17      7.69 o 
  -5   1   6     2075.88     2203.35     49.19 o 
  -4   1   6      450.19      356.45     15.00 o 
  -3   1   6     9581.33     8644.80     69.75 o 
  -2   1   6       32.18       29.43      7.07 o 
  -1   1   6     1775.83     1522.82     16.67 o 
   0   1   6     3143.44     3010.65     33.36 o 
   1   1   6     3586.89     3741.29     34.17 o 
   2   1   6      222.09      210.92     14.15 o 
   3   1   6      745.76      786.88     16.25 o 
   4   1   6     5309.43     5388.81     43.66 o 
   5   1   6      342.15      393.70     18.62 o 
   6   1   6        5.88        1.41      8.85 o 
   7   1   6     1678.64     1534.12     30.35 o 
   8   1   6        0.01        0.10     12.27 o 
   9   1   6     4037.20     3986.15     77.09 o 
  10   1   6        0.10      -16.36     16.50 o 
  11   1   6        6.89        8.48     14.92 o 
  12   1   6       14.70       20.01     18.86 o 
  13   1   6      268.06      275.25     24.16 o 
 -13   2   6      277.42      236.32     24.00 o 
 -12   2   6      503.82      589.40     39.98 o 
 -11   2   6      208.63      259.25     34.52 o 
 -10   2   6       19.68       18.98     11.33 o 
  -9   2   6      584.99      689.70     22.77 o 
  -8   2   6     1637.56     1873.27     23.70 o 
  -7   2   6     2051.13     2218.06     27.29 o 
  -6   2   6       11.41       14.54      6.95 o 
  -5   2   6     2524.92     2901.82     40.93 o 
  -4   2   6     2436.89     1965.76     33.66 o 
  -3   2   6     6531.42     5659.74    135.70 o 
  -2   2   6      136.27      155.67     11.86 o 
  -1   2   6     1782.97     1447.48     24.00 o 
   0   2   6       24.56       43.26      8.91 o 
   1   2   6    20835.07    20263.30    178.17 o 
   2   2   6     2190.34     2499.21     24.92 o 
   3   2   6    16433.77    15893.34    763.87 o 
   4   2   6      191.89      343.78     21.58 o 
   5   2   6     3902.63     3637.95     37.77 o 
   6   2   6     2092.28     2021.47     32.18 o 
   7   2   6     5899.96     5778.84     53.99 o 
   8   2   6        8.28       23.93     22.31 o 
   9   2   6     1342.25     1397.74     54.04 o 
  10   2   6       51.90       61.18     15.05 o 
  11   2   6      594.99      647.93     29.91 o 
  12   2   6      509.80      506.94     30.21 o 
  13   2   6      516.97      497.10     25.60 o 
 -13   3   6      138.61      145.56     22.73 o 
 -12   3   6        3.07       -0.99     13.82 o 
 -11   3   6     1272.36     1387.38     81.88 o 
 -10   3   6      619.59      647.29     33.36 o 
  -9   3   6     2768.28     2795.60     48.25 o 
  -8   3   6      155.10      149.17     13.02 o 
  -7   3   6      536.60      685.32     37.53 o 
  -6   3   6      628.38      687.59     27.82 o 
  -5   3   6    10790.85    10234.11    175.83 o 
  -4   3   6     1022.17      887.30     21.06 o 
  -3   3   6     6803.19     5830.87     69.12 o 
  -2   3   6      158.65      153.48      8.79 o 
  -1   3   6     4147.70     4208.57     50.12 o 
   0   3   6     1193.04     1101.70     14.45 o 
   1   3   6    24101.44    22083.04    172.38 o 
   2   3   6     2759.94     2653.33    157.76 o 
   3   3   6    21689.72    20968.83    172.26 o 
   4   3   6      108.42      122.52     12.36 o 
   5   3   6     4498.56     4407.46     42.18 o 
   6   3   6      327.36      317.10     20.65 o 
   7   3   6     5540.08     5261.03     99.90 o 
   8   3   6      997.80     1046.58     45.44 o 
   9   3   6     2673.01     2861.87     43.16 o 
  10   3   6        2.25       22.04     13.98 o 
  11   3   6       22.37       42.64     16.05 o 
  12   3   6      279.91      256.32     22.50 o 
  13   3   6      303.04      344.81     48.62 o 
 -13   4   6      323.07      381.69     60.20 o 
 -12   4   6       88.69       83.90     15.02 o 
 -11   4   6      187.75      191.27     18.02 o 
 -10   4   6       38.57       34.74     12.05 o 
  -9   4   6     2869.06     3039.30     54.19 o 
  -8   4   6      245.59      252.57     15.07 o 
  -7   4   6    12503.87    13661.88    179.83 o 
  -6   4   6     1035.66     1125.12     30.84 o 
  -5   4   6       15.46       16.08      6.22 o 
  -4   4   6       56.71       61.70      7.49 o 
  -3   4   6     4636.28     4076.87     41.40 o 
  -2   4   6     2281.10     1868.77     39.74 o 
  -1   4   6     8847.96     7890.36     74.53 o 
   0   4   6     6149.62     5972.18     44.82 o 
   1   4   6    13131.94    13875.02    420.32 o 
   2   4   6     9470.09    10235.96    190.79 o 
   3   4   6     5877.98     5492.95     81.10 o 
   4   4   6     1031.88      965.80     22.35 o 
   5   4   6     8574.99     8987.79     62.36 o 
   6   4   6     3974.16     3372.96    497.57 o 
   7   4   6     2571.00     2680.34     39.18 o 
   8   4   6     1523.93     1604.60     72.36 o 
   9   4   6     1175.73     1193.83     31.11 o 
  10   4   6      635.96      680.10     27.98 o 
  11   4   6     1653.51     1719.93     39.00 o 
  12   4   6      685.13      744.86     27.10 o 
  13   4   6      555.91      563.89     32.76 o 
 -13   5   6       78.26       61.62     15.88 o 
 -12   5   6       43.99       31.78     16.50 o 
 -11   5   6      599.82      587.39     24.05 o 
 -10   5   6       10.44       13.80     11.70 o 
  -9   5   6       24.65       20.82     11.36 o 
  -8   5   6      390.92      492.55     21.15 o 
  -7   5   6     1121.32     1291.76     39.63 o 
  -6   5   6     6854.10     7548.06     50.01 o 
  -5   5   6      298.52      246.21     15.34 o 
  -4   5   6     1950.66     1648.68     36.13 o 
  -3   5   6     7643.27     6679.49     55.16 o 
  -2   5   6      842.89      816.02     63.03 o 
  -1   5   6      642.32      523.12     15.61 o 
   0   5   6     2040.39     1910.49     23.36 o 
   1   5   6     5953.90     6375.80     55.64 o 
   2   5   6      447.45      278.12     13.89 o 
   3   5   6     9732.81    10260.90     77.85 o 
   4   5   6     1808.30     1986.65     23.79 o 
   5   5   6     2499.29     2775.59     34.95 o 
   6   5   6      353.54      324.63     21.25 o 
   7   5   6     1406.60     1547.76     31.81 o 
   8   5   6     1904.15     1783.00     35.00 o 
   9   5   6     3167.42     3173.00     98.55 o 
  10   5   6        1.18       28.02     14.19 o 
  11   5   6      109.30      138.93     18.35 o 
  12   5   6       49.23       82.27     23.39 o 
  13   5   6      496.32      486.58     31.89 o 
 -13   6   6      239.47      222.96     27.54 o 
 -12   6   6       81.32       72.87     18.41 o 
 -11   6   6      227.63      222.96     22.22 o 
 -10   6   6      438.54      477.14     22.07 o 
  -9   6   6       67.29       86.78     12.27 o 
  -8   6   6     2373.63     2397.48     38.87 o 
  -7   6   6      357.60      460.59     25.40 o 
  -6   6   6     6940.01     7270.33     81.71 o 
  -5   6   6       22.24       12.61      8.90 o 
  -4   6   6        9.48       17.39      8.63 o 
  -3   6   6       52.80       61.07      8.78 o 
  -2   6   6     1853.89     2120.49     28.66 o 
  -1   6   6     1933.59     1636.32     18.89 o 
   0   6   6      197.34      219.35     11.01 o 
   1   6   6     1941.95     1707.76     20.12 o 
   2   6   6        5.24       15.03      6.57 o 
   3   6   6     1282.03     1404.27     18.30 o 
   4   6   6     2292.83     2053.80     25.31 o 
   5   6   6      964.19      878.30     31.84 o 
   6   6   6      302.33      293.13     21.33 o 
   7   6   6      460.52      398.62     38.00 o 
   8   6   6        4.51       13.77     12.49 o 
   9   6   6      118.66      103.68     15.87 o 
  10   6   6      120.40      122.48     25.26 o 
  11   6   6      439.42      425.32     29.36 o 
  12   6   6      291.26      263.22     23.51 o 
  13   6   6       47.84       29.62     18.91 o 
 -13   7   6       17.82       -5.79     18.21 o 
 -12   7   6       13.22       31.42     18.21 o 
 -11   7   6       34.30       50.56     18.04 o 
 -10   7   6      518.14      544.63     28.70 o 
  -9   7   6      130.83      130.38     13.00 o 
  -8   7   6      382.91      372.53     25.08 o 
  -7   7   6      478.18      473.55     21.14 o 
  -6   7   6     1384.52     1555.63     33.19 o 
  -5   7   6      912.12      814.23     34.59 o 
  -4   7   6     4781.33     4260.50    110.67 o 
  -3   7   6     1856.69     1635.60    149.10 o 
  -2   7   6      749.37      660.52     16.44 o 
  -1   7   6     1577.30     1515.89     27.85 o 
   0   7   6     1522.64     1356.45     25.89 o 
   1   7   6      830.30      739.60     16.17 o 
   2   7   6      410.95      532.54     16.38 o 
   3   7   6      157.27      145.29      8.80 o 
   4   7   6       80.76       87.76      8.95 o 
   5   7   6        4.77        5.86     10.06 o 
   6   7   6      277.01      233.14     16.87 o 
   7   7   6       47.08       43.04     12.97 o 
   8   7   6      202.88      189.75     16.45 o 
   9   7   6      259.96      257.13     20.15 o 
  10   7   6       98.53       73.66     12.95 o 
  11   7   6       70.55       35.10     17.12 o 
  12   7   6        6.24      -10.45     16.63 o 
  13   7   6        4.00       -4.99     17.16 o 
 -13   8   6        6.94       -0.97     17.94 o 
 -12   8   6      232.45      150.03     20.13 o 
 -11   8   6      112.70       96.35     18.24 o 
 -10   8   6        2.57       -7.92     15.47 o 
  -9   8   6      790.72      890.68     39.16 o 
  -8   8   6       15.22       27.20     17.74 o 
  -7   8   6       56.86       68.79     15.67 o 
  -6   8   6      708.53      720.43     22.94 o 
  -5   8   6     1838.27     1756.92    112.65 o 
  -4   8   6       51.04      102.46     10.50 o 
  -3   8   6      170.39      180.57     38.85 o 
  -2   8   6      237.51      212.91     15.91 o 
  -1   8   6     6096.00     5904.26     34.97 o 
   0   8   6     5777.05     5603.10     34.99 o 
   1   8   6       93.52       63.57      7.37 o 
   2   8   6        1.80        5.54      6.89 o 
   3   8   6     4187.68     4050.03     32.97 o 
   4   8   6      430.09      424.18     16.39 o 
   5   8   6      562.04      476.34     22.37 o 
   6   8   6      372.12      354.31     23.24 o 
   7   8   6        4.01        5.48     11.70 o 
   8   8   6       70.72       74.78     15.88 o 
   9   8   6       38.73       42.65     11.31 o 
  10   8   6      337.66      386.56     27.72 o 
  11   8   6       90.22       47.31     17.48 o 
  12   8   6       40.53       35.12     17.25 o 
 -12   9   6      196.80      176.99     21.58 o 
 -11   9   6      226.71      240.60     38.85 o 
 -10   9   6      644.82      641.04     82.43 o 
  -9   9   6      248.94      268.38     37.26 o 
  -8   9   6      413.97      518.46     28.60 o 
  -7   9   6      819.77      862.06     32.79 o 
  -6   9   6      166.76      218.73     52.33 o 
  -5   9   6     3301.01     3337.29    114.08 o 
  -4   9   6     6446.62     5709.94    209.06 o 
  -3   9   6      680.34      669.26     51.83 o 
  -2   9   6      301.17      279.53     17.39 o 
  -1   9   6      992.76      875.88     18.41 o 
   0   9   6     3817.63     3410.18     38.97 o 
   1   9   6     4717.90     4701.33     55.98 o 
   2   9   6     4101.32     4307.77     33.30 o 
   3   9   6     2570.63     2544.36     35.86 o 
   4   9   6      274.51      249.91     16.94 o 
   5   9   6      884.56      894.71     26.63 o 
   6   9   6      746.11      731.05     32.15 o 
   7   9   6      821.54      839.17     26.34 o 
   8   9   6      951.04      979.63     24.11 o 
   9   9   6      570.30      559.65     28.17 o 
  10   9   6     1289.03     1282.54     35.44 o 
  11   9   6       49.14       31.21     16.51 o 
  12   9   6        0.87       -2.97     16.48 o 
 -12  10   6        8.77      -12.56     17.40 o 
 -11  10   6       53.72       51.66     18.34 o 
 -10  10   6        2.63      -14.96     16.51 o 
  -9  10   6       35.20       24.12     17.72 o 
  -8  10   6      548.35      614.48     29.99 o 
  -7  10   6      801.86      839.65     53.88 o 
  -6  10   6     1094.80     1133.97     35.46 o 
  -5  10   6      276.83      263.54     21.05 o 
  -4  10   6      248.72      205.67     59.69 o 
  -3  10   6     2623.27     2484.79     59.37 o 
  -2  10   6    12894.34    12228.10    205.80 o 
  -1  10   6     1173.16      968.60     17.47 o 
   0  10   6     3162.84     2844.75     26.38 o 
   1  10   6      266.31      245.64     14.26 o 
   2  10   6       55.73       81.02      9.25 o 
   3  10   6     2567.02     2613.59     37.66 o 
   4  10   6     1865.75     1822.74     26.03 o 
   5  10   6     1478.81     1518.11     26.12 o 
   6  10   6     2098.38     2151.32     38.21 o 
   7  10   6     2332.02     2428.09     34.17 o 
   8  10   6      200.28      216.57     14.75 o 
   9  10   6      311.10      335.04     26.15 o 
  10  10   6      738.20      767.95     50.74 o 
  11  10   6      561.52      627.34     30.73 o 
  12  10   6      494.18      436.03     34.32 o 
 -12  11   6      199.76      184.05     23.38 o 
 -11  11   6      480.18      520.93     32.73 o 
 -10  11   6      148.87      144.60     21.20 o 
  -9  11   6       10.80        1.21     24.99 o 
  -8  11   6      266.99      236.27     27.08 o 
  -7  11   6       78.32      112.60     19.02 o 
  -6  11   6     2466.82     2517.07    126.71 o 
  -5  11   6      305.57      304.29     22.68 o 
  -4  11   6     3137.91     2872.13     99.71 o 
  -3  11   6      996.88      987.77     27.79 o 
  -2  11   6       99.36      131.08     17.77 o 
  -1  11   6      478.37      466.45     16.34 o 
   0  11   6     3318.70     3321.89     80.02 o 
   1  11   6      544.55      439.60     18.46 o 
   2  11   6     8835.15     8810.98     50.55 o 
   3  11   6     3592.41     3610.36     68.71 o 
   4  11   6      129.25      134.33      9.78 o 
   5  11   6      673.04      641.36     19.19 o 
   6  11   6     1298.31     1455.33     28.85 o 
   7  11   6      353.93      404.61     19.29 o 
   8  11   6     2730.11     2658.89     62.64 o 
   9  11   6      983.77     1023.97     32.06 o 
  10  11   6      230.70      258.12     21.15 o 
  11  11   6       19.85       -1.21     16.75 o 
 -11  12   6       37.43       34.10     19.49 o 
 -10  12   6      395.56      433.50     30.64 o 
  -9  12   6       24.74       34.42     18.68 o 
  -8  12   6      576.56      607.05     42.42 o 
  -7  12   6      794.17      896.60     33.62 o 
  -6  12   6      265.23      302.24     25.39 o 
  -5  12   6      200.56      234.33     21.09 o 
  -4  12   6     1068.90     1084.11     33.33 o 
  -3  12   6      273.05      250.75     18.91 o 
  -2  12   6     4643.06     4330.03     51.73 o 
  -1  12   6     1049.47     1005.20     32.43 o 
   0  12   6     2818.61     2709.35     69.18 o 
   1  12   6      642.50      608.85     30.04 o 
   2  12   6      909.13      921.80     37.25 o 
   3  12   6     1104.57     1132.88     25.84 o 
   4  12   6     4403.64     4455.46     78.28 o 
   5  12   6      635.74      606.33     33.74 o 
   6  12   6     1081.46     1130.22     38.87 o 
   7  12   6        1.83        6.61      9.38 o 
   8  12   6        2.51        3.79     13.80 o 
   9  12   6       85.62       36.46     15.61 o 
  10  12   6       43.45       41.15     17.25 o 
  11  12   6       49.75       22.11     17.59 o 
 -11  13   6       90.74       77.20     22.44 o 
 -10  13   6        8.57       -5.45     21.73 o 
  -9  13   6      736.01      788.76     34.01 o 
  -8  13   6        0.41      -28.36     28.36 o 
  -7  13   6      118.08      129.02     19.95 o 
  -6  13   6      165.31      154.80     19.77 o 
  -5  13   6      371.12      327.23     20.55 o 
  -4  13   6      889.95      902.35     27.54 o 
  -3  13   6      299.86      312.45     47.06 o 
  -2  13   6       37.37       29.20     16.55 o 
  -1  13   6      251.20      269.58     23.45 o 
   0  13   6      198.96      177.16     17.58 o 
   1  13   6      325.83      290.82     34.55 o 
   2  13   6        5.50        5.23      8.66 o 
   3  13   6      643.72      643.53     32.20 o 
   4  13   6      107.94      123.39     11.45 o 
   5  13   6      308.12      311.06     34.86 o 
   6  13   6      628.08      665.61     22.11 o 
   7  13   6      603.81      582.94     32.93 o 
   8  13   6      180.23      142.59     19.85 o 
   9  13   6        9.94      -12.65     14.36 o 
  10  13   6       90.60       63.97     17.97 o 
  11  13   6        0.30      -16.24     16.24 o 
 -10  14   6       16.38       -2.37     17.88 o 
  -9  14   6      197.22      205.18     22.69 o 
  -8  14   6      387.46      326.63     26.46 o 
  -7  14   6      273.00      333.96     33.78 o 
  -6  14   6       35.58       33.34     18.10 o 
  -5  14   6      339.45      371.32     21.22 o 
  -4  14   6       43.91       63.71     15.92 o 
  -3  14   6      311.24      288.58     25.19 o 
  -2  14   6      737.33      689.72     32.34 o 
  -1  14   6      238.81      253.52     32.00 o 
   0  14   6       11.22        4.93     14.64 o 
   1  14   6      257.28      259.31     22.02 o 
   2  14   6       58.22       59.28     10.00 o 
   3  14   6      236.77      229.49     17.18 o 
   4  14   6        0.36       -1.78     12.05 o 
   5  14   6      157.89      145.84     19.64 o 
   6  14   6      766.07      785.60     68.91 o 
   7  14   6       30.66       16.61     16.66 o 
   8  14   6      129.67      109.97     19.39 o 
   9  14   6       15.96       18.85     17.77 o 
  10  14   6       45.51       66.63     25.80 o 
 -10  15   6      121.65      130.70     22.44 o 
  -9  15   6      169.62      113.11     28.32 o 
  -8  15   6        4.56        3.19     18.07 o 
  -7  15   6      346.69      343.58     29.07 o 
  -6  15   6      132.23      118.71     17.98 o 
  -5  15   6      118.75       96.89     17.13 o 
  -4  15   6      733.80      807.62     35.40 o 
  -3  15   6        6.56       26.59     25.29 o 
  -2  15   6       92.30       87.03     17.56 o 
  -1  15   6      228.92      226.77     20.59 o 
   0  15   6     1402.33     1384.61     56.13 o 
   1  15   6       92.93       88.01     19.21 o 
   2  15   6      128.70      135.69     16.85 o 
   3  15   6      594.98      569.66     22.41 o 
   4  15   6      799.97      869.22    111.41 o 
   5  15   6      243.47      297.98     43.73 o 
   6  15   6       54.22       26.65     18.83 o 
   7  15   6       46.11       37.65     21.23 o 
   8  15   6      214.50      229.14     23.19 o 
   9  15   6       35.38       -8.38     18.26 o 
  10  15   6       65.63       69.78     37.54 o 
  -9  16   6       10.45      -15.63     18.49 o 
  -8  16   6      636.20      646.21     35.26 o 
  -7  16   6       19.26       -7.40     16.23 o 
  -6  16   6      435.99      491.54     25.68 o 
  -5  16   6      286.31      286.94     20.35 o 
  -4  16   6      262.75      219.23     33.78 o 
  -3  16   6      210.06      218.61     21.60 o 
  -2  16   6     2446.75     2439.60     44.47 o 
  -1  16   6       22.33       13.95     18.90 o 
   0  16   6     1869.56     1987.26     49.43 o 
   1  16   6      146.20      179.04     22.00 o 
   2  16   6      411.58      417.42     32.38 o 
   3  16   6        1.72        0.05     11.02 o 
   4  16   6      526.36      646.27     76.62 o 
   5  16   6        7.84       13.02     17.04 o 
   6  16   6     1500.50     1427.05     47.18 o 
   7  16   6       69.33       62.29     23.09 o 
   8  16   6       54.15       22.25     19.32 o 
   9  16   6       78.82       54.70     21.03 o 
  -9  17   6       18.10       31.79     24.42 o 
  -8  17   6       14.31      -17.97     17.97 o 
  -7  17   6        1.64       -9.39     16.41 o 
  -6  17   6     1085.46     1065.82     32.27 o 
  -5  17   6      104.86       76.83     21.05 o 
  -4  17   6      697.45      597.24     38.04 o 
  -3  17   6      100.94      115.36     23.47 o 
  -2  17   6      109.38      107.53     22.54 o 
  -1  17   6       83.00       77.71     21.15 o 
   0  17   6      615.21      680.83     37.19 o 
   1  17   6      409.51      421.30     34.86 o 
   2  17   6     1552.02     1827.66     48.73 o 
   3  17   6       74.93       80.73     20.76 o 
   4  17   6      593.73      554.16     34.48 o 
   5  17   6        8.97       42.15     20.61 o 
   6  17   6      534.59      560.67     38.12 o 
   7  17   6       33.41       -2.56     21.15 o 
   8  17   6      503.88      489.24     42.30 o 
  -8  18   6      607.78      571.49     30.15 o 
  -7  18   6        0.02        5.90     20.14 o 
  -6  18   6      278.60      310.67     32.62 o 
  -5  18   6       15.96        6.74     26.03 o 
  -4  18   6       98.91       90.80     25.95 o 
  -3  18   6      392.85      449.50     38.35 o 
  -2  18   6      493.40      500.78     35.41 o 
  -1  18   6        6.08      -13.40     18.90 o 
   0  18   6      226.77      284.64     32.07 o 
   1  18   6        6.94        2.63     18.13 o 
   2  18   6      107.69      121.63     21.92 o 
   5  18   6        7.77      -14.95     18.90 o 
   6  18   6      747.20      792.24     42.38 o 
   7  18   6       58.00       26.50     23.16 o 
   8  18   6        1.69       19.45     23.78 o 
  -7  19   6       76.27       88.78     26.96 o 
  -6  19   6       75.23       70.04     27.12 o 
  -5  19   6        6.53      -12.78     21.69 o 
  -4  19   6      332.91      328.87     36.72 o 
  -3  19   6      175.96      158.66     26.11 o 
  -2  19   6      160.99      159.59     24.71 o 
  -1  19   6        7.68        8.68     20.07 o 
   0  19   6      989.60     1158.76     44.86 o 
   1  19   6       52.88       75.61     21.23 o 
   6  19   6        0.82       -7.05     20.61 o 
   7  19   6       23.79       23.94     23.24 o 
  -6  20   6       91.24       66.01     27.97 o 
  -5  20   6       54.19       49.89     24.95 o 
  -4  20   6       98.40       99.63     25.33 o 
  -3  20   6        5.12       13.71     21.77 o 
  -2  20   6      222.91      241.87     28.51 o 
  -1  20   6        7.86       -6.82     19.45 o 
   0  20   6       93.55       72.36     22.00 o 
  -4  21   6       52.22       27.89     25.88 o 
  -3  21   6      121.45       82.90     24.64 o 
  -2  21   6       15.19        6.90     21.46 o 
  -1  21   6       66.81       70.11     22.31 o 
  -2  22   6      217.48      234.98     29.05 o 
 -13   0   7       44.42       34.48     31.53 o 
 -11   0   7      168.55      205.69     29.83 o 
  -9   0   7      699.73      819.03     39.09 o 
  -7   0   7     2302.30     2197.59     51.09 o 
  -5   0   7       67.00       69.59     10.63 o 
  -3   0   7    12120.68    10617.33    388.99 o 
  -1   0   7     3731.90     3079.28     31.60 o 
   1   0   7      507.70      468.61     18.87 o 
   3   0   7     9054.29     9481.36     60.94 o 
   5   0   7       81.59       59.58     14.72 o 
   7   0   7     1475.16     1343.53     42.92 o 
   9   0   7      431.35      404.87     33.70 o 
  11   0   7      111.82      118.30     25.33 o 
  13   0   7      112.05      101.33     29.21 o 
 -13   1   7      234.92      250.96     25.62 o 
 -12   1   7       54.74       55.95     20.27 o 
 -11   1   7      747.07      886.21     38.27 o 
 -10   1   7      272.19      274.00     17.00 o 
  -9   1   7      376.46      390.73     22.80 o 
  -8   1   7        7.98       12.89      8.69 o 
  -7   1   7     2297.61     2535.25     32.23 o 
  -6   1   7      331.44      370.94     16.17 o 
  -5   1   7     2876.33     2567.23     24.68 o 
  -4   1   7     3192.66     2766.97     59.65 o 
  -3   1   7      766.09      766.22     22.52 o 
  -2   1   7     5133.80     4710.32     34.16 o 
  -1   1   7     1882.57     1655.08     17.84 o 
   0   1   7     1185.21     1063.44     15.23 o 
   1   1   7     6543.33     6109.02     50.43 o 
   2   1   7     2038.42     1802.61     18.41 o 
   3   1   7     2825.25     3024.45     53.57 o 
   4   1   7       57.87       52.41     12.36 o 
   5   1   7     2828.25     2664.08    100.99 o 
   6   1   7     1675.53     1528.82     29.69 o 
   7   1   7     3646.41     3553.57     43.69 o 
   8   1   7        3.38        2.98     12.56 o 
   9   1   7      592.13      599.74     26.35 o 
  10   1   7      759.31      626.99     27.82 o 
  11   1   7      133.79      169.39     19.14 o 
  12   1   7      496.59      514.25     29.77 o 
  13   1   7       43.08       44.42     18.06 o 
 -13   2   7       24.28       23.43     21.28 o 
 -12   2   7      162.21      184.11     22.39 o 
 -11   2   7      233.93      313.48     29.01 o 
 -10   2   7        6.06        1.36     11.38 o 
  -9   2   7      664.89      738.16     23.44 o 
  -8   2   7      212.68      259.35     15.84 o 
  -7   2   7       39.39       44.06      8.57 o 
  -6   2   7     1087.99     1062.38     19.02 o 
  -5   2   7      613.09      581.15     18.95 o 
  -4   2   7     1258.25      982.71     17.02 o 
  -3   2   7     1008.62      963.50     23.74 o 
  -2   2   7     2600.33     2338.42     21.69 o 
  -1   2   7      687.77      702.79     14.26 o 
   0   2   7     2780.27     2507.51     46.24 o 
   1   2   7      455.71      579.30     15.97 o 
   2   2   7     6398.08     5642.69     67.28 o 
   3   2   7     3986.59     3711.50     78.32 o 
   4   2   7      527.66      421.89     19.97 o 
   5   2   7      466.14      577.00     20.66 o 
   6   2   7     3880.45     3565.71     43.81 o 
   7   2   7      322.17      309.71     22.49 o 
   8   2   7     6638.51     6799.49     62.78 o 
   9   2   7      116.65      144.52     33.74 o 
  10   2   7       28.11       28.13     14.51 o 
  11   2   7      126.91      131.15     18.32 o 
  12   2   7      317.12      361.34     42.77 o 
  13   2   7       35.81       34.31     29.87 o 
 -13   3   7        0.44      -21.45     21.45 o 
 -12   3   7        0.46       -6.96     18.95 o 
 -11   3   7      181.84      180.22     16.15 o 
 -10   3   7      592.45      592.53     22.77 o 
  -9   3   7        2.06       -7.92     11.03 o 
  -8   3   7     5399.53     5876.19     85.74 o 
  -7   3   7       96.72       91.15     17.96 o 
  -6   3   7       24.63       29.39      7.82 o 
  -5   3   7     3245.22     3166.85     31.88 o 
  -4   3   7     7012.27     6003.88     70.07 o 
  -3   3   7      210.89      211.07     14.68 o 
  -2   3   7     4164.33     3430.92     28.09 o 
  -1   3   7      365.15      305.29     15.12 o 
   0   3   7     2954.35     2703.69     35.72 o 
   1   3   7    10072.42    10270.05    157.01 o 
   2   3   7     2103.58     1956.53     49.21 o 
   3   3   7      434.61      464.91     32.38 o 
   4   3   7    11260.05    11571.01     71.51 o 
   5   3   7     1521.11     1578.26     28.21 o 
   6   3   7     9109.39     8984.70    132.25 o 
   7   3   7     1297.36     1299.85     39.16 o 
   8   3   7     5503.10     5507.23     57.08 o 
   9   3   7      856.57      816.94     60.12 o 
  10   3   7      351.02      350.91     25.33 o 
  11   3   7      901.86      922.58     44.00 o 
  12   3   7      720.97      746.88     33.72 o 
  13   3   7       94.55      101.35     16.59 o 
 -13   4   7      133.46      143.96     23.90 o 
 -12   4   7      456.80      476.92     24.22 o 
 -11   4   7       12.30       19.55     13.14 o 
 -10   4   7      616.13      556.83     22.70 o 
  -9   4   7      591.06      579.16     22.29 o 
  -8   4   7      627.70      687.75     31.76 o 
  -7   4   7      154.80      192.22     13.42 o 
  -6   4   7      743.33      712.32     22.54 o 
  -5   4   7     1105.11     1087.67     30.20 o 
  -4   4   7    14761.55    12205.11    238.83 o 
  -3   4   7     6088.30     5926.30    144.41 o 
  -2   4   7      342.17      297.35     12.13 o 
  -1   4   7       13.57       11.51      5.31 o 
   0   4   7     4178.13     3872.93     61.26 o 
   1   4   7    15666.79    14995.70    189.49 o 
   2   4   7    28380.12    29770.26    539.85 o 
   3   4   7      372.87      320.78     13.46 o 
   4   4   7       22.75       32.52      8.25 o 
   5   4   7      213.60      165.21     13.67 o 
   6   4   7     2815.99     2501.70     56.13 o 
   7   4   7     2093.40     1958.39     37.65 o 
   8   4   7     2963.02     2966.67    110.52 o 
   9   4   7      167.37      166.28     16.95 o 
  10   4   7      714.96      696.49     66.70 o 
  11   4   7       17.41       21.90     16.52 o 
  12   4   7      812.23      911.19     37.46 o 
  13   4   7      146.51      164.04     17.99 o 
 -13   5   7      144.30      170.05     36.64 o 
 -12   5   7        9.59      -13.44     13.44 o 
 -11   5   7       29.89       25.83     12.89 o 
 -10   5   7      224.45      187.51     14.60 o 
  -9   5   7     1079.17     1139.14     26.02 o 
  -8   5   7      194.38      265.87     22.83 o 
  -7   5   7       61.80      129.22     34.00 o 
  -6   5   7     1688.20     1654.47     28.21 o 
  -5   5   7      342.96      340.83     20.56 o 
  -4   5   7      450.39      447.49     23.55 o 
  -3   5   7      822.82      627.94     35.04 o 
  -2   5   7    16460.94    14832.81    119.35 o 
  -1   5   7     3168.44     3033.37     21.26 o 
   0   5   7     5490.97     5413.81     29.67 o 
   1   5   7    20648.51    20044.43   1256.61 o 
   2   5   7      975.93      776.29     18.13 o 
   3   5   7     3157.01     2886.09     23.86 o 
   4   5   7      799.37      698.85     18.77 o 
   5   5   7     1098.87      945.35     25.42 o 
   6   5   7     1770.25     1681.65     31.22 o 
   7   5   7       95.77       89.95     13.98 o 
   8   5   7      350.41      355.10     23.29 o 
   9   5   7       15.19       21.39     13.48 o 
  10   5   7      253.51      287.34     24.32 o 
  11   5   7      171.73      133.84     18.52 o 
  12   5   7      984.60     1038.82     38.31 o 
  13   5   7        2.26        7.06     18.72 o 
 -13   6   7       29.18       29.39     18.59 o 
 -12   6   7       91.72      105.29     19.02 o 
 -11   6   7      546.95      550.27     29.74 o 
 -10   6   7      820.91      921.01     25.77 o 
  -9   6   7     1345.91     1451.65     28.17 o 
  -8   6   7      100.81      140.49     13.35 o 
  -7   6   7     4735.84     4860.03     90.99 o 
  -6   6   7       82.43       99.43     12.20 o 
  -5   6   7     6308.45     5780.85     60.20 o 
  -4   6   7     3991.08     3235.64     46.84 o 
  -3   6   7       31.72       43.58      9.34 o 
  -2   6   7     2754.27     2760.84     64.05 o 
  -1   6   7     2697.47     2288.13     20.50 o 
   0   6   7       20.48        6.59      4.97 o 
   1   6   7      332.44      260.65     15.97 o 
   2   6   7     1422.20     1508.97     21.78 o 
   3   6   7      335.81      285.01     14.28 o 
   4   6   7      613.20      632.73     18.78 o 
   5   6   7     1419.74     1445.62     28.87 o 
   6   6   7       22.84       19.35     11.68 o 
   7   6   7     3940.12     3645.10    131.51 o 
   8   6   7      324.87      405.95     27.89 o 
   9   6   7      574.66      488.72     25.15 o 
  10   6   7       89.93       75.58     16.76 o 
  11   6   7        1.31        9.54     15.58 o 
  12   6   7       15.72       20.90     17.11 o 
 -13   7   7      414.97      426.03     31.18 o 
 -12   7   7      104.73      116.05     20.11 o 
 -11   7   7      196.43      187.98     21.47 o 
 -10   7   7      164.97      185.54     35.79 o 
  -9   7   7      136.56      150.35     18.73 o 
  -8   7   7        3.17        5.67     11.09 o 
  -7   7   7     1797.82     1918.24     30.09 o 
  -6   7   7     1369.16     1345.52     38.72 o 
  -5   7   7     1299.14     1248.29     59.59 o 
  -4   7   7      850.94      748.19     48.34 o 
  -3   7   7     1320.31     1227.15     28.17 o 
  -2   7   7      121.84      118.70      7.55 o 
  -1   7   7      119.43       97.74      5.59 o 
   0   7   7     1254.21     1145.95     20.31 o 
   1   7   7     1981.36     1910.57     30.99 o 
   2   7   7     5452.64     5567.13     39.86 o 
   3   7   7       17.49        2.61      7.68 o 
   4   7   7      455.21      513.79     16.73 o 
   5   7   7       55.88       68.86     12.23 o 
   6   7   7      357.98      362.35     22.85 o 
   7   7   7        9.70        9.35     12.73 o 
   8   7   7       82.73       80.43     14.70 o 
   9   7   7        0.53        9.09     13.75 o 
  10   7   7      155.71      131.23     17.42 o 
  11   7   7       19.37       14.35     13.00 o 
  12   7   7        2.98        8.85     19.60 o 
 -12   8   7       14.54       -1.97     17.44 o 
 -11   8   7      549.19      618.51     31.46 o 
 -10   8   7      124.96      130.83     19.45 o 
  -9   8   7      932.76      976.30     75.15 o 
  -8   8   7     1338.15     1472.00    108.58 o 
  -7   8   7       12.34       28.29     15.79 o 
  -6   8   7      312.52      389.50     41.87 o 
  -5   8   7     4935.01     4573.09     53.66 o 
  -4   8   7     2036.25     1703.35     72.39 o 
  -3   8   7      605.86      572.17     46.95 o 
  -2   8   7     1076.13      975.13     13.77 o 
  -1   8   7     2788.35     2934.27     25.23 o 
   0   8   7     4743.52     4604.88     32.94 o 
   1   8   7        9.19        9.66      6.93 o 
   2   8   7     1431.73     1403.00     22.28 o 
   3   8   7     2119.59     1956.66     25.72 o 
   4   8   7      221.81      220.43     11.38 o 
   5   8   7       36.38       18.55     10.84 o 
   6   8   7     2415.01     2454.55     55.24 o 
   7   8   7       12.50       10.96     12.27 o 
   8   8   7      601.73      571.45     36.95 o 
   9   8   7      906.77      913.28     29.70 o 
  10   8   7       12.06       -7.50     11.54 o 
  11   8   7        6.77      -16.34     16.34 o 
  12   8   7      125.26       94.65     26.30 o 
 -12   9   7        9.77      -10.40     22.97 o 
 -11   9   7        2.39       -7.56     16.59 o 
 -10   9   7       77.69       96.84     18.73 o 
  -9   9   7      671.30      749.45     55.74 o 
  -8   9   7      252.90      298.43     23.77 o 
  -7   9   7     1430.10     1496.70     37.37 o 
  -6   9   7      536.29      555.08     31.73 o 
  -5   9   7       27.12       29.80     17.32 o 
  -4   9   7     6201.91     5517.27    230.09 o 
  -3   9   7     1580.74     1320.40    127.91 o 
  -2   9   7      626.92      586.91     20.50 o 
  -1   9   7     4880.17     4522.00     68.33 o 
   0   9   7       32.45       33.24      7.03 o 
   1   9   7      167.36      167.05     11.91 o 
   2   9   7     2758.73     2780.48     68.76 o 
   3   9   7      283.81      226.06     13.50 o 
   4   9   7     1670.85     1753.80     26.89 o 
   5   9   7       22.09        8.33     10.08 o 
   6   9   7      689.68      638.17     25.72 o 
   7   9   7      102.32      102.70     14.18 o 
   8   9   7      538.56      508.54     33.66 o 
   9   9   7      245.72      272.55     18.37 o 
  10   9   7      393.69      413.84     28.69 o 
  11   9   7      969.66      895.62    110.52 o 
  12   9   7       69.08       71.75     19.39 o 
 -12  10   7      120.08      128.68     21.79 o 
 -11  10   7      180.34      178.34     20.94 o 
 -10  10   7        0.20       -9.22     15.62 o 
  -9  10   7      356.05      332.20     32.34 o 
  -8  10   7      305.36      291.13     23.80 o 
  -7  10   7      386.79      480.75     29.42 o 
  -6  10   7      459.30      430.98     36.10 o 
  -5  10   7     1429.86     1299.00     37.19 o 
  -4  10   7     2220.48     1999.18    156.88 o 
  -3  10   7      898.10      800.98     56.56 o 
  -2  10   7      319.63      326.86     23.90 o 
  -1  10   7     2921.79     2752.30     52.12 o 
   0  10   7     1123.10      979.93     19.22 o 
   1  10   7     4028.53     3846.82     69.00 o 
   2  10   7     2584.65     2534.94     45.46 o 
   3  10   7     1422.53     1444.66     24.70 o 
   4  10   7      456.06      477.02     19.56 o 
   5  10   7     1908.38     1970.79     57.02 o 
   6  10   7      880.78      959.59     24.70 o 
   7  10   7     1593.80     1600.54     32.46 o 
   8  10   7      167.68      155.33     23.87 o 
   9  10   7     1241.53     1203.88     44.51 o 
  10  10   7       83.02      100.24     17.91 o 
  11  10   7        1.84       -2.99     16.74 o 
 -11  11   7       33.46       43.51     21.81 o 
 -10  11   7       15.52       -3.70     16.74 o 
  -9  11   7      629.82      732.73     39.70 o 
  -8  11   7       19.47       13.63     18.83 o 
  -7  11   7      741.59      730.85     32.81 o 
  -6  11   7      784.09      782.87     34.34 o 
  -5  11   7     1147.41     1136.45     37.06 o 
  -4  11   7      228.38      251.22     21.64 o 
  -3  11   7     5240.95     4732.63    127.03 o 
  -2  11   7     2792.35     2468.04     41.64 o 
  -1  11   7     1827.60     1643.73     36.33 o 
   0  11   7      936.11      906.31     22.45 o 
   1  11   7      689.21      665.08     19.37 o 
   2  11   7     1352.99     1409.66     29.50 o 
   3  11   7     2057.69     2005.86     35.33 o 
   4  11   7      603.23      631.46     21.23 o 
   5  11   7     2549.92     2599.37     52.76 o 
   6  11   7     2163.26     2279.70     63.74 o 
   7  11   7        5.78       13.77     11.57 o 
   8  11   7       11.06       17.73     14.42 o 
   9  11   7      915.11      973.02     82.39 o 
  10  11   7      208.23      195.06     20.40 o 
  11  11   7      495.93      532.47     30.50 o 
 -11  12   7       65.18       38.58     19.71 o 
 -10  12   7      568.06      692.89     34.26 o 
  -9  12   7      133.12      104.98     20.02 o 
  -8  12   7      108.97      144.58     21.80 o 
  -7  12   7      899.97      966.99     36.23 o 
  -6  12   7      183.86      202.81     20.91 o 
  -5  12   7     2026.43     2017.94     43.24 o 
  -4  12   7      919.76      930.44     43.27 o 
  -3  12   7     1124.09     1008.96     89.96 o 
  -2  12   7      457.75      455.15     26.93 o 
  -1  12   7     1454.44     1362.59     34.80 o 
   0  12   7      133.85      123.01     25.76 o 
   1  12   7      723.06      722.73     34.03 o 
   2  12   7     2037.64     2032.26     44.24 o 
   3  12   7       93.11      101.16     10.98 o 
   4  12   7      796.74      816.61     25.49 o 
   5  12   7       92.99       62.47     12.83 o 
   6  12   7        6.59       -3.55     10.83 o 
   7  12   7      653.89      648.48     19.65 o 
   8  12   7       23.94       36.80     17.26 o 
   9  12   7      254.55      254.10     20.10 o 
  10  12   7       14.22      -12.25     15.56 o 
  11  12   7        1.60       -7.85     16.32 o 
 -11  13   7      160.42      140.05     23.36 o 
 -10  13   7       24.86       18.78     37.42 o 
  -9  13   7        7.10        1.98     19.50 o 
  -8  13   7      275.46      243.45     23.65 o 
  -7  13   7      377.22      410.98     29.08 o 
  -6  13   7     1583.82     1375.96     96.11 o 
  -5  13   7       99.77       74.55     14.71 o 
  -4  13   7      407.72      452.99     44.78 o 
  -3  13   7     1575.54     1420.42     46.25 o 
  -2  13   7        0.58        0.39     17.30 o 
  -1  13   7        2.56       -3.98     14.97 o 
   0  13   7      816.41      873.94     32.00 o 
   1  13   7      528.03      484.91     18.55 o 
   2  13   7     2654.62     2450.51     65.34 o 
   3  13   7      672.72      699.67     25.11 o 
   4  13   7      788.51      736.27     23.71 o 
   5  13   7      101.99       94.96     13.36 o 
   6  13   7       68.58       70.07     13.30 o 
   7  13   7       16.77       20.97     12.47 o 
   8  13   7      206.62      158.06     20.36 o 
   9  13   7       19.94       20.61     21.77 o 
  10  13   7       30.52       11.70     23.94 o 
 -10  14   7      235.56      229.65     25.20 o 
  -9  14   7       30.45       11.89     18.91 o 
  -8  14   7      634.59      677.02     35.22 o 
  -7  14   7        0.00       -2.82     18.98 o 
  -6  14   7      371.10      352.67     27.92 o 
  -5  14   7        0.69        8.35     14.81 o 
  -4  14   7      713.32      616.52     25.85 o 
  -3  14   7       66.75       89.19     30.41 o 
  -2  14   7     1140.02     1044.80     34.47 o 
  -1  14   7        8.62       -3.88     15.23 o 
   0  14   7       17.58       22.79     15.70 o 
   1  14   7       27.41       17.32     15.42 o 
   2  14   7       41.78       35.99      9.83 o 
   3  14   7     2160.97     2241.58     31.66 o 
   4  14   7      105.74      124.19     11.98 o 
   5  14   7       28.92       26.38     29.79 o 
   6  14   7        2.51      -11.94     11.94 o 
   7  14   7        5.92       10.44     16.62 o 
   8  14   7       29.19       17.58     19.33 o 
   9  14   7        0.48        3.80     22.23 o 
  10  14   7      223.53      211.35     31.38 o 
 -10  15   7        3.29       -3.04     31.96 o 
  -9  15   7       79.05       27.06     48.15 o 
  -8  15   7        0.44       -2.78     19.50 o 
  -7  15   7      206.99      215.32     25.39 o 
  -6  15   7      414.83      411.79     25.49 o 
  -5  15   7        9.01       13.15     16.70 o 
  -4  15   7      317.17      345.82     64.11 o 
  -3  15   7      448.49      422.92     55.20 o 
  -2  15   7        0.24       12.16     16.43 o 
  -1  15   7     1999.64     1915.78     46.64 o 
   0  15   7       42.80       56.37     19.14 o 
   1  15   7     1003.26      966.58     30.77 o 
   2  15   7      752.99      777.67     36.88 o 
   3  15   7        3.50       -1.45     10.45 o 
   4  15   7       38.42       32.36     11.94 o 
   5  15   7      657.07      690.58     89.95 o 
   6  15   7       68.44       74.45     20.22 o 
   7  15   7      232.46      223.97     26.11 o 
   8  15   7      383.55      328.86     26.60 o 
   9  15   7       68.20       53.77     24.64 o 
  -9  16   7       16.88        4.88     21.03 o 
  -8  16   7       21.95       -5.64     31.96 o 
  -7  16   7      383.38      315.05     23.41 o 
  -6  16   7       37.68       27.33     20.79 o 
  -5  16   7      797.82      818.63     30.77 o 
  -4  16   7        0.60       -7.12     18.26 o 
  -3  16   7      925.62      930.55     36.86 o 
  -2  16   7      418.57      431.04     26.50 o 
  -1  16   7      216.54      259.92     24.27 o 
   0  16   7      127.88      102.26     20.53 o 
   1  16   7      987.37     1022.25     41.06 o 
   2  16   7      112.75      107.14     20.69 o 
   3  16   7      152.31      164.55     23.24 o 
   4  16   7      249.78      248.19     26.07 o 
   5  16   7      120.61       91.96     20.45 o 
   6  16   7       54.08       41.91     19.99 o 
   7  16   7     1019.40     1028.14     44.70 o 
   8  16   7        2.99      -20.38     20.38 o 
   9  16   7      157.77      142.71     28.20 o 
  -8  17   7        3.46       -1.51     18.98 o 
  -7  17   7      218.15      216.55     24.62 o 
  -6  17   7      167.42      149.16     20.81 o 
  -5  17   7      393.46      421.28     37.54 o 
  -4  17   7       97.22       79.30     21.59 o 
  -3  17   7      677.77      628.77     39.59 o 
  -2  17   7       16.16       34.55     22.08 o 
  -1  17   7      618.01      664.10     37.42 o 
   0  17   7       38.40       37.50     19.83 o 
   1  17   7        9.27       13.79     18.59 o 
   2  17   7        1.12      -11.23     17.82 o 
   3  17   7      555.46      677.58     37.03 o 
   4  17   7       36.11       41.22     21.00 o 
   5  17   7     1978.44     2097.19     54.31 o 
   6  17   7       21.14       -0.93     19.83 o 
   7  17   7        6.94      -19.91     19.91 o 
   8  17   7        6.69      -20.45     20.45 o 
  -8  18   7       20.47        0.29     33.58 o 
  -7  18   7      212.32      180.16     21.39 o 
  -6  18   7       27.10      -10.92     23.78 o 
  -5  18   7      164.92      154.25     29.67 o 
  -4  18   7        7.09       -7.28     21.54 o 
  -3  18   7        4.82       15.03     23.01 o 
  -2  18   7        0.58        9.84     22.16 o 
  -1  18   7      496.79      493.50     36.02 o 
   0  18   7      335.04      322.75     34.09 o 
   1  18   7      713.23      749.63     40.13 o 
   2  18   7       37.85        8.37     19.37 o 
   3  18   7      386.46      456.32     35.33 o 
   6  18   7       46.39       61.05     22.00 o 
   7  18   7      379.94      406.58     39.67 o 
  -7  19   7       16.63       43.69     27.19 o 
  -6  19   7      217.27      202.98     29.44 o 
  -5  19   7      248.01      277.20     33.00 o 
  -4  19   7      110.52       83.67     26.11 o 
  -3  19   7       61.16       86.77     23.47 o 
  -2  19   7       13.37        3.72     20.61 o 
  -1  19   7      374.97      404.02     36.33 o 
   0  19   7      177.97      172.92     24.71 o 
   1  19   7       41.17       68.72     21.46 o 
   2  19   7      321.97      344.83     36.41 o 
  -5  20   7        5.89       -6.90     24.33 o 
  -4  20   7      300.91      256.67     30.76 o 
  -3  20   7      222.39      245.90     29.13 o 
  -2  20   7      374.81      365.52     36.41 o 
  -1  20   7       10.06       25.88     20.84 o 
   0  20   7        1.16        7.28     19.83 o 
   1  20   7       58.05       62.13     20.84 o 
  -4  21   7       68.91       83.75     27.04 o 
  -3  21   7        8.98        0.54     24.02 o 
  -2  21   7       21.75       23.78     22.54 o 
  -1  21   7      224.59      227.54     27.81 o 
   0  21   7      238.29      321.98     36.33 o 
 -12   0   8      667.64      703.38     49.04 o 
 -10   0   8        0.44      -12.40     21.00 o 
  -8   0   8     2584.49     2695.27     39.47 o 
  -6   0   8     1429.53     1451.31     41.76 o 
  -4   0   8     1800.88     1344.45     32.04 o 
  -2   0   8     8385.61     7344.72    112.72 o 
   0   0   8    22330.99    21989.99    408.59 o 
   2   0   8    10764.95    10856.46    175.94 o 
   4   0   8     2386.66     2490.29     45.24 o 
   6   0   8     7527.24     6724.65     80.88 o 
   8   0   8     1386.42     1389.48     46.02 o 
  10   0   8     1347.17     1296.28     48.42 o 
  12   0   8      128.50      150.68     29.44 o 
 -13   1   8       36.45        9.81     20.19 o 
 -12   1   8      159.13      145.99     21.28 o 
 -11   1   8       78.67       87.12     18.72 o 
 -10   1   8      700.41      798.53     32.50 o 
  -9   1   8      470.16      452.24     21.83 o 
  -8   1   8     1219.30     1353.57     27.37 o 
  -7   1   8        5.20       18.62      8.74 o 
  -6   1   8      695.45      705.54     18.81 o 
  -5   1   8      629.43      602.99     18.19 o 
  -4   1   8     7110.00     6125.01     69.80 o 
  -3   1   8       39.18       32.03      6.88 o 
  -2   1   8     3959.32     3419.73     39.91 o 
  -1   1   8      628.75      675.73     15.39 o 
   0   1   8      329.65      333.91     18.89 o 
   1   1   8     2399.88     1924.17     36.80 o 
   2   1   8    12498.88    12462.63    128.86 o 
   3   1   8     3959.59     4046.52     74.06 o 
   4   1   8     2027.43     1735.29     27.85 o 
   5   1   8     1900.81     1602.84     57.06 o 
   6   1   8     1007.76      894.48     26.62 o 
   7   1   8      509.52      545.93     25.19 o 
   8   1   8     2313.18     2172.35     37.99 o 
   9   1   8      752.23      692.14     27.69 o 
  10   1   8      321.27      295.94     24.23 o 
  11   1   8      101.11       89.40     27.54 o 
  12   1   8        5.30       13.49     16.53 o 
  13   1   8       63.39       52.77     19.09 o 
 -13   2   8        5.20      -12.97     20.48 o 
 -12   2   8      179.78      237.40     56.94 o 
 -11   2   8        6.29        4.25     17.39 o 
 -10   2   8       26.68       38.29     12.08 o 
  -9   2   8       35.11       42.73     12.03 o 
  -8   2   8     1670.19     1874.19     30.26 o 
  -7   2   8       22.44       28.44     11.18 o 
  -6   2   8      757.40      737.28     44.83 o 
  -5   2   8     1486.76     1290.30     20.38 o 
  -4   2   8      546.86      553.55     16.35 o 
  -3   2   8     1602.04     1434.91     23.54 o 
  -2   2   8      283.34      287.95     11.71 o 
  -1   2   8     1481.97     1299.16     17.50 o 
   0   2   8     1283.32     1045.55     19.24 o 
   1   2   8    16154.17    16134.47    242.55 o 
   2   2   8      620.48      583.63     21.27 o 
   3   2   8     5661.11     5584.46     76.09 o 
   4   2   8     1960.31     2079.17    135.00 o 
   5   2   8     6446.52     6243.82     53.57 o 
   6   2   8     9365.69     8473.72     66.15 o 
   7   2   8     2091.99     1934.68     35.10 o 
   8   2   8       61.17       65.03     16.54 o 
   9   2   8     2063.00     1945.28     38.21 o 
  10   2   8       68.90       80.24     16.02 o 
  11   2   8      110.70      135.27     18.32 o 
  12   2   8      241.16      219.54     25.57 o 
  13   2   8       31.47       38.65     22.20 o 
 -13   3   8        7.11       -9.80     19.70 o 
 -12   3   8        2.65      -18.23     18.23 o 
 -11   3   8       65.73       56.18     19.04 o 
 -10   3   8        6.35       -8.74     11.28 o 
  -9   3   8      631.30      606.28     27.71 o 
  -8   3   8      338.36      404.77     29.89 o 
  -7   3   8     1460.69     1422.46     35.77 o 
  -6   3   8       20.35       18.96     10.74 o 
  -5   3   8     2591.85     2346.36     68.14 o 
  -4   3   8     1315.87     1177.55     18.35 o 
  -3   3   8     4659.18     4066.37     55.92 o 
  -2   3   8       17.30       14.94      6.25 o 
  -1   3   8     1468.60     1270.70     17.25 o 
   0   3   8        2.43       -0.91      6.04 o 
   1   3   8     5649.15     5892.27     92.13 o 
   2   3   8     1690.07     1451.36     38.42 o 
   3   3   8       11.63        5.11      7.26 o 
   4   3   8     2300.08     2561.19     38.23 o 
   5   3   8     1480.84     1318.76     48.92 o 
   6   3   8      527.48      448.71     22.65 o 
   7   3   8     4791.05     4627.56    172.65 o 
   8   3   8      425.91      455.85     24.78 o 
   9   3   8      759.96      836.62     80.96 o 
  10   3   8       57.32       65.04     20.18 o 
  11   3   8     1032.59     1068.49     34.54 o 
  12   3   8      147.52      145.64     20.34 o 
  13   3   8      587.13      645.85     35.16 o 
 -13   4   8        0.28      -15.10     19.86 o 
 -12   4   8        6.90       -7.66     19.05 o 
 -11   4   8        6.61      -12.15     12.39 o 
 -10   4   8        2.11      -10.78     11.62 o 
  -9   4   8     1138.01     1259.64     27.33 o 
  -8   4   8      145.71      171.19     14.33 o 
  -7   4   8      338.15      408.90     24.09 o 
  -6   4   8      491.33      457.08     22.94 o 
  -5   4   8       95.51      117.66     15.94 o 
  -4   4   8       23.23       37.25      7.24 o 
  -3   4   8     5420.81     5021.59    183.53 o 
  -2   4   8      791.86      704.06     15.58 o 
  -1   4   8    11481.88    10145.76    100.76 o 
   0   4   8     2054.46     2028.44     19.24 o 
   1   4   8        4.12       14.01      6.46 o 
   2   4   8     9252.59     9603.82    114.24 o 
   3   4   8     3177.71     3118.75     29.75 o 
   4   4   8     2746.35     2623.91     67.55 o 
   5   4   8     1645.78     1628.66    106.33 o 
   6   4   8      294.81      274.27     21.90 o 
   7   4   8      262.92      256.32     18.51 o 
   8   4   8      684.86      665.14     40.09 o 
   9   4   8      482.82      481.78     25.87 o 
  10   4   8       28.83        7.75     21.54 o 
  11   4   8      646.00      706.73     30.56 o 
  12   4   8      110.01       98.46     20.21 o 
 -13   5   8       42.76        4.65     34.09 o 
 -12   5   8       33.23       38.61     17.28 o 
 -11   5   8       83.41       78.26     14.06 o 
 -10   5   8       50.72       65.90     13.39 o 
  -9   5   8        1.00       -1.86     11.60 o 
  -8   5   8     3803.84     4024.97    103.35 o 
  -7   5   8      138.39      142.23     13.36 o 
  -6   5   8        3.31       -7.59     11.21 o 
  -5   5   8      727.98      634.20     31.50 o 
  -4   5   8      792.71      726.24     24.41 o 
  -3   5   8     3302.93     3110.29     38.68 o 
  -2   5   8     3209.07     2553.08     31.47 o 
  -1   5   8      627.79      711.12     12.69 o 
   0   5   8        3.45       15.57      5.72 o 
   1   5   8    38292.09    36962.94    140.33 o 
   2   5   8     4006.62     3736.87     62.77 o 
   3   5   8      163.01      162.79     10.59 o 
   4   5   8       91.77       77.69      9.67 o 
   5   5   8     1871.83     1872.09     31.76 o 
   6   5   8     4146.29     3866.76     54.66 o 
   7   5   8       13.85       13.36     12.93 o 
   8   5   8      271.70      210.83     51.02 o 
   9   5   8     1487.61     1489.93     34.73 o 
  10   5   8       91.27       96.75     16.77 o 
  11   5   8      156.25      150.36     19.17 o 
  12   5   8      285.92      295.38     25.58 o 
 -13   6   8       48.62       39.98     33.08 o 
 -12   6   8      313.89      302.95     36.30 o 
 -11   6   8      151.30      166.54     27.85 o 
 -10   6   8       25.00       29.24     16.20 o 
  -9   6   8      309.16      322.48     19.49 o 
  -8   6   8     1445.02     1530.56     51.71 o 
  -7   6   8      160.94      168.85     14.41 o 
  -6   6   8     2927.40     2997.09    130.59 o 
  -5   6   8      963.62     1003.36     26.80 o 
  -4   6   8     1132.56      967.38     35.16 o 
  -3   6   8     2726.24     2537.49     51.43 o 
  -2   6   8      364.45      280.33     10.17 o 
  -1   6   8     4498.80     4331.49     35.53 o 
   0   6   8    12227.55    11813.70    118.30 o 
   1   6   8       92.14       59.60      8.31 o 
   2   6   8      669.55      617.38     25.75 o 
   3   6   8      135.08      131.34     12.43 o 
   4   6   8     1619.60     1717.93     28.26 o 
   5   6   8     1241.84     1167.32     27.94 o 
   6   6   8     2158.96     2211.97     55.70 o 
   7   6   8      517.73      510.63     24.87 o 
   8   6   8      183.27      185.22     16.78 o 
   9   6   8        6.02        2.81     12.80 o 
  10   6   8       11.24       23.68     15.21 o 
  11   6   8      533.90      557.23     65.74 o 
  12   6   8      352.32      351.59     28.27 o 
 -12   7   8      280.71      294.49     47.37 o 
 -11   7   8      117.30      154.81     19.69 o 
 -10   7   8     1209.65     1358.80     47.41 o 
  -9   7   8     1612.07     1666.78     72.98 o 
  -8   7   8     1217.00     1254.90     35.14 o 
  -7   7   8     1023.87     1136.33     36.00 o 
  -6   7   8     1558.41     1663.19     43.57 o 
  -5   7   8     4307.84     3813.24     53.46 o 
  -4   7   8     1027.75      953.89     71.76 o 
  -3   7   8      572.56      448.18     12.18 o 
  -2   7   8     4221.53     3813.79     53.37 o 
  -1   7   8     1780.48     1608.81     30.94 o 
   0   7   8      915.67      836.59     15.19 o 
   1   7   8       82.76       87.68      9.44 o 
   2   7   8     6178.78     6132.74     42.35 o 
   3   7   8     2442.59     2256.05     27.57 o 
   4   7   8      963.07      966.94     19.92 o 
   5   7   8     2565.59     2445.34     53.61 o 
   6   7   8     1555.01     1496.50     31.25 o 
   7   7   8       95.95       81.00     14.05 o 
   8   7   8      786.09      759.52     26.98 o 
   9   7   8       13.57       37.44     14.18 o 
  10   7   8       91.88       88.64     17.14 o 
  11   7   8      175.79      181.21     29.98 o 
  12   7   8      109.84       96.18     20.65 o 
 -12   8   8       99.52       82.48     20.31 o 
 -11   8   8      115.74       79.93     20.55 o 
 -10   8   8       13.61       37.24     17.50 o 
  -9   8   8       10.12       -1.19     16.83 o 
  -8   8   8     1137.98     1261.57     36.95 o 
  -7   8   8     1664.36     1711.36     39.56 o 
  -6   8   8      201.02      186.59     19.10 o 
  -5   8   8     2149.66     2014.69     41.49 o 
  -4   8   8        0.18       37.68     26.57 o 
  -3   8   8      266.46      310.91     15.02 o 
  -2   8   8     1673.11     1466.73     22.57 o 
  -1   8   8      318.66      244.81     10.97 o 
   0   8   8     1286.40     1242.87     20.11 o 
   1   8   8     2896.30     2741.86     27.72 o 
   2   8   8      323.29      302.67     24.85 o 
   3   8   8      256.11      245.26     23.61 o 
   4   8   8       47.24       35.32      9.90 o 
   5   8   8       14.56        7.58     10.15 o 
   6   8   8     1925.70     2050.65     36.03 o 
   7   8   8      955.79     1007.28     28.79 o 
   8   8   8        0.38        5.59     12.63 o 
   9   8   8      360.01      380.72     25.63 o 
  10   8   8      253.83      294.18     29.09 o 
  11   8   8        8.74        8.92     16.80 o 
  12   8   8      317.38      387.52     45.32 o 
 -12   9   8      279.69      310.87     25.79 o 
 -11   9   8       13.54      -17.46     17.46 o 
 -10   9   8      211.14      198.74     20.82 o 
  -9   9   8      539.85      539.27     30.41 o 
  -8   9   8       65.14       91.84     19.28 o 
  -7   9   8     1417.20     1572.40     57.06 o 
  -6   9   8      769.76      800.43     61.51 o 
  -5   9   8      855.47      840.23     60.47 o 
  -4   9   8     1506.73     1402.30    133.76 o 
  -3   9   8     6350.17     5613.64    310.98 o 
  -2   9   8      133.91      141.02     26.18 o 
  -1   9   8     1226.62     1113.63     57.27 o 
   0   9   8      480.40      394.66     19.71 o 
   1   9   8      158.27      145.65     10.37 o 
   2   9   8     3366.69     3391.82     32.27 o 
   3   9   8     1045.05     1041.43     24.84 o 
   4   9   8      473.73      449.31     20.90 o 
   5   9   8     1208.87     1161.35     46.15 o 
   6   9   8       83.16       98.80     14.76 o 
   7   9   8      222.45      226.80     18.52 o 
   8   9   8     1455.09     1441.09     33.63 o 
   9   9   8       85.56       91.76     15.97 o 
  10   9   8      131.50      117.58     18.72 o 
  11   9   8      376.13      417.93     30.00 o 
 -12  10   8        0.10      -18.33     20.00 o 
 -11  10   8       83.48       86.21     20.34 o 
 -10  10   8      216.49      161.67     20.86 o 
  -9  10   8        4.68       -7.63     18.09 o 
  -8  10   8      224.53      285.26     25.88 o 
  -7  10   8       27.98       16.88     16.37 o 
  -6  10   8       57.51       55.96     17.88 o 
  -5  10   8      160.18      176.44     20.75 o 
  -4  10   8      339.24      347.26     23.56 o 
  -3  10   8      124.94      109.36     15.35 o 
  -2  10   8     3712.50     3412.93     72.48 o 
  -1  10   8      903.58      728.06     41.95 o 
   0  10   8      260.68      226.57     13.17 o 
   1  10   8     2831.25     2868.17     30.11 o 
   2  10   8     1136.01     1146.02     22.99 o 
   3  10   8     2264.29     2298.58     29.36 o 
   4  10   8     1077.79     1055.53     34.19 o 
   5  10   8     1522.26     1471.95     32.68 o 
   6  10   8       33.49       29.25     11.83 o 
   7  10   8      204.26      195.93     24.17 o 
   8  10   8      177.94      203.43     18.08 o 
   9  10   8      233.38      212.85     15.84 o 
  10  10   8     1085.57     1072.67     81.31 o 
  11  10   8       87.15       70.80     19.16 o 
 -11  11   8       66.67       66.73     20.69 o 
 -10  11   8       86.95       87.53     21.11 o 
  -9  11   8       27.98       30.77     18.55 o 
  -8  11   8       32.99       15.08     17.70 o 
  -7  11   8      146.86      128.79     20.18 o 
  -6  11   8      637.39      709.05     41.02 o 
  -5  11   8      569.44      502.95     29.78 o 
  -4  11   8      323.46      364.82     37.61 o 
  -3  11   8      604.24      592.84     50.80 o 
  -2  11   8     3554.93     3255.20    150.92 o 
  -1  11   8        8.19       -7.96     14.04 o 
   0  11   8     1002.40     1018.29     20.49 o 
   1  11   8     5842.10     5855.74     58.70 o 
   2  11   8      627.67      613.00     19.85 o 
   3  11   8     1014.61      980.02     25.29 o 
   4  11   8      253.20      264.00     19.86 o 
   5  11   8       61.58       25.78     10.67 o 
   6  11   8     1834.25     2042.75     78.47 o 
   7  11   8      115.54       84.65     14.86 o 
   8  11   8      739.63      812.53     47.90 o 
   9  11   8      271.60      286.35     21.39 o 
  10  11   8       62.07       78.87     18.23 o 
  11  11   8       26.74       11.14     17.19 o 
 -11  12   8       25.88       29.26     20.45 o 
 -10  12   8       61.57       62.87     20.75 o 
  -9  12   8      155.16      139.85     21.83 o 
  -8  12   8       27.29       31.32     20.29 o 
  -7  12   8      886.26      986.30     37.15 o 
  -6  12   8      153.48      125.81     22.54 o 
  -5  12   8       22.38       15.30     17.67 o 
  -4  12   8     2365.47     2085.46     88.54 o 
  -3  12   8      154.81      122.12     16.85 o 
  -2  12   8        2.32        1.93     15.77 o 
  -1  12   8     1678.21     1583.82     49.04 o 
   0  12   8       18.36       21.41     15.00 o 
   1  12   8      601.40      604.63     19.38 o 
   2  12   8       25.25       17.64      9.45 o 
   3  12   8      849.51      778.19     21.95 o 
   4  12   8      109.07      123.02     12.00 o 
   5  12   8      898.58      961.28     23.93 o 
   6  12   8      241.55      238.73     17.12 o 
   7  12   8      414.77      389.06     24.40 o 
   8  12   8      628.50      580.43     39.05 o 
   9  12   8       44.55       34.34     16.68 o 
  10  12   8      472.39      510.45     29.80 o 
 -10  13   8       32.56        4.77     19.16 o 
  -9  13   8      862.09      947.65     70.11 o 
  -8  13   8       37.75       16.57     20.47 o 
  -7  13   8       25.67       26.75     20.44 o 
  -6  13   8       40.60       44.04     18.34 o 
  -5  13   8     1289.16     1347.88     31.42 o 
  -4  13   8        5.98        6.93     14.05 o 
  -3  13   8     1065.69      970.13    112.18 o 
  -2  13   8      304.35      291.60     26.34 o 
  -1  13   8      608.51      514.03     30.07 o 
   0  13   8      863.98      820.57     40.21 o 
   1  13   8     1143.27     1112.00     32.06 o 
   2  13   8      415.58      401.50     18.36 o 
   3  13   8      656.76      692.12     20.79 o 
   4  13   8      681.30      758.62     25.51 o 
   5  13   8       18.68       33.28     10.83 o 
   6  13   8        2.04        2.21     12.09 o 
   7  13   8        3.09        7.17     13.21 o 
   8  13   8        3.36      -12.24     19.68 o 
   9  13   8     1338.09     1304.72     49.97 o 
  10  13   8        1.81       -5.81     23.55 o 
 -10  14   8        0.62      -19.69     19.69 o 
  -9  14   8       95.96       66.81     21.95 o 
  -8  14   8      130.95      119.02     23.09 o 
  -7  14   8      516.44      512.10     31.42 o 
  -6  14   8       83.43       69.95     16.59 o 
  -5  14   8     1336.50     1336.51     54.94 o 
  -4  14   8        8.66       21.44     15.65 o 
  -3  14   8       23.55       26.38     17.03 o 
  -2  14   8     1237.64     1255.88     37.77 o 
  -1  14   8     2100.06     2085.57     41.03 o 
   0  14   8      207.77      223.78     38.04 o 
   1  14   8     1387.52     1322.71     40.56 o 
   2  14   8      450.26      446.47     27.52 o 
   3  14   8       29.11       36.43     10.16 o 
   4  14   8      353.65      366.97     22.05 o 
   5  14   8      709.34      733.42     59.89 o 
   6  14   8      197.45      196.63     24.79 o 
   7  14   8      729.38      697.30     52.88 o 
   8  14   8        3.43       10.61     20.61 o 
   9  14   8      298.34      274.25     30.60 o 
  -9  15   8      313.82      319.67     44.90 o 
  -8  15   8       25.99      -12.89     20.37 o 
  -7  15   8       20.09      -16.22     19.78 o 
  -6  15   8      198.22      152.42     19.56 o 
  -5  15   8        2.83       10.41     16.24 o 
  -4  15   8      207.62      219.99     22.24 o 
  -3  15   8     1020.01     1048.13     64.46 o 
  -2  15   8       61.92       28.36     33.55 o 
  -1  15   8      404.37      392.30     25.60 o 
   0  15   8      301.30      320.64     24.24 o 
   1  15   8      305.80      312.65     32.62 o 
   2  15   8      136.09      159.69     17.85 o 
   3  15   8      132.88      153.71     22.23 o 
   4  15   8       11.61       15.24     11.93 o 
   5  15   8      494.59      529.96     38.54 o 
   6  15   8       97.67      112.12     16.25 o 
   7  15   8       20.05       14.41     19.76 o 
   8  15   8      290.70      202.05     28.12 o 
   9  15   8      207.34      168.27     28.82 o 
  -9  16   8       26.28       -4.06     21.49 o 
  -8  16   8       91.63       59.86     19.04 o 
  -7  16   8      150.81      161.32     21.78 o 
  -6  16   8       50.09       31.12     33.64 o 
  -5  16   8       51.19       40.31     18.38 o 
  -4  16   8       25.55       24.54     20.41 o 
  -3  16   8       15.07        7.49     17.77 o 
  -2  16   8     1412.86     1298.10     70.07 o 
  -1  16   8       39.12       25.48     16.88 o 
   0  16   8        2.52        5.84     14.88 o 
   1  16   8      582.97      635.20     35.71 o 
   2  16   8      311.90      382.48     33.39 o 
   3  16   8        7.03        6.43     18.75 o 
   4  16   8     1313.60     1492.90     49.20 o 
   5  16   8       70.57       81.66     15.14 o 
   6  16   8       88.55       67.01     21.31 o 
   7  16   8      228.73      231.26     27.50 o 
   8  16   8      207.42      220.57     28.59 o 
  -8  17   8      182.46      167.55     23.98 o 
  -7  17   8        1.99        5.46     19.04 o 
  -6  17   8      421.40      391.09     25.61 o 
  -5  17   8       49.18       31.16     21.50 o 
  -4  17   8       74.83       78.82     21.39 o 
  -3  17   8       83.76       62.58     19.08 o 
  -2  17   8      278.38      241.95     26.65 o 
  -1  17   8        2.30        0.15     19.68 o 
   0  17   8      362.11      429.82     35.48 o 
   1  17   8       36.18        1.47     17.43 o 
   2  17   8      145.52      145.88     22.85 o 
   3  17   8       34.57       61.51     21.46 o 
   4  17   8        2.42       25.33     20.76 o 
   6  17   8      928.02      932.62     42.92 o 
   7  17   8        7.49       -0.31     21.07 o 
   8  17   8      239.99      267.82     32.23 o 
  -7  18   8      122.10      120.54     21.04 o 
  -6  18   8        5.29      -17.95     20.94 o 
  -5  18   8        9.30       -7.94     19.86 o 
  -4  18   8      120.82       84.29     25.49 o 
  -3  18   8       10.03       -7.51     21.07 o 
  -2  18   8      139.48      149.83     26.57 o 
  -1  18   8        5.70        6.04     19.52 o 
   0  18   8        4.49       -1.01     19.68 o 
   1  18   8      141.21      158.04     24.33 o 
   2  18   8      220.76      281.23     33.24 o 
   3  18   8      193.33      161.14     25.26 o 
   7  18   8       52.58       33.16     22.70 o 
  -6  19   8       13.79       -9.06     25.95 o 
  -5  19   8      251.14      205.61     32.62 o 
  -4  19   8       81.74       41.68     25.57 o 
  -3  19   8      313.06      302.53     37.11 o 
  -2  19   8      118.91      104.28     25.88 o 
  -1  19   8      182.64      178.73     25.41 o 
   0  19   8      401.25      413.94     36.41 o 
   1  19   8        4.04       -1.70     18.98 o 
   2  19   8      209.45      190.20     25.72 o 
  -5  20   8      242.71      259.84     33.78 o 
  -4  20   8        4.02      -22.39     22.39 o 
  -3  20   8        0.22      -18.67     23.86 o 
  -2  20   8        8.97       12.47     22.39 o 
  -1  20   8      853.34      966.47     45.01 o 
   0  20   8       27.21       26.11     21.77 o 
   1  20   8      208.18      233.58     27.58 o 
  -3  21   8      456.70      451.12     40.60 o 
  -2  21   8       93.07      102.50     25.26 o 
  -1  21   8      169.59      164.94     27.50 o 
   0  21   8      191.68      244.43     29.13 o 
 -13   0   9       16.00        2.25     29.75 o 
 -11   0   9     1033.25     1139.24     52.29 o 
  -9   0   9     1135.01     1302.47     52.06 o 
  -7   0   9      766.48      819.85     29.75 o 
  -5   0   9    13454.88    11960.94    248.30 o 
  -3   0   9     8870.89     7580.31    134.34 o 
  -1   0   9     1668.94     1381.59     27.35 o 
   1   0   9    32012.49    30765.20    317.25 o 
   3   0   9      202.98      130.18     11.86 o 
   5   0   9     1246.37     1097.71     39.43 o 
   7   0   9      706.61      574.07     35.02 o 
   9   0   9     1403.44     1291.55     47.03 o 
  11   0   9       14.91       -6.04     21.38 o 
 -13   1   9      242.88      266.27     26.76 o 
 -12   1   9        6.97       -5.03     19.70 o 
 -11   1   9      213.44      214.59     22.80 o 
 -10   1   9      151.44      142.15     20.05 o 
  -9   1   9     1477.40     1695.37     40.70 o 
  -8   1   9        1.63       -1.93     11.72 o 
  -7   1   9     2079.20     2091.07     71.23 o 
  -6   1   9       95.66       98.24     13.16 o 
  -5   1   9     1431.30     1229.77     21.77 o 
  -4   1   9       55.31       48.64      8.54 o 
  -3   1   9     7421.68     7157.16     47.04 o 
  -2   1   9      198.21      195.53     12.19 o 
  -1   1   9    16577.53    15091.75     59.55 o 
   0   1   9     3566.31     3518.18     42.46 o 
   1   1   9     1709.30     1545.02     28.38 o 
   2   1   9      118.92       91.66      8.49 o 
   3   1   9       26.04       11.33      6.96 o 
   4   1   9     1584.47     1394.73     47.41 o 
   5   1   9    10558.58     9449.32    127.37 o 
   6   1   9      438.09      395.36     23.10 o 
   7   1   9     2379.13     2141.79     47.26 o 
   8   1   9     1090.92     1025.74     29.58 o 
   9   1   9     1841.16     1824.04     37.94 o 
  10   1   9       10.20       11.07     14.53 o 
  11   1   9      408.86      362.39     26.46 o 
  12   1   9        2.44        8.39     16.62 o 
 -13   2   9       12.22      -17.55     21.49 o 
 -12   2   9       16.67      -12.43     19.03 o 
 -11   2   9      300.14      350.76     27.98 o 
 -10   2   9      194.69      183.45     24.09 o 
  -9   2   9      507.75      544.81     23.79 o 
  -8   2   9      161.24      158.44     15.65 o 
  -7   2   9      718.21      712.49     24.83 o 
  -6   2   9      676.73      679.05     23.44 o 
  -5   2   9     2849.25     2603.17     29.68 o 
  -4   2   9      833.52      752.05     28.65 o 
  -3   2   9      213.98      183.82     10.73 o 
  -2   2   9     2632.45     2498.18     26.57 o 
  -1   2   9       89.51       84.02      7.62 o 
   0   2   9      762.26      707.62     18.39 o 
   1   2   9       28.14       13.18      7.05 o 
   2   2   9     1709.07     1642.02     19.94 o 
   3   2   9     5177.15     4262.11    238.97 o 
   4   2   9     2236.93     2004.18     45.93 o 
   5   2   9     3918.24     3662.12     61.24 o 
   6   2   9     2614.33     2103.01    391.78 o 
   7   2   9     5554.16     5281.22    118.26 o 
   8   2   9      592.01      602.12     26.08 o 
   9   2   9     1610.39     1537.70     35.67 o 
  10   2   9       37.77       38.83     16.01 o 
  11   2   9       65.30       65.73     17.28 o 
  12   2   9      244.59      246.70     22.91 o 
 -13   3   9        0.75      -20.86     20.86 o 
 -12   3   9       74.38       25.39     20.61 o 
 -11   3   9      263.61      278.21     32.15 o 
 -10   3   9        7.43       -2.26     16.75 o 
  -9   3   9        0.59      -11.77     11.77 o 
  -8   3   9      133.72      139.89     14.52 o 
  -7   3   9       74.98       75.33     13.15 o 
  -6   3   9      611.88      670.83     25.66 o 
  -5   3   9      340.26      319.80     16.92 o 
  -4   3   9     3005.94     2787.00     40.46 o 
  -3   3   9     2022.84     1942.90     21.97 o 
  -2   3   9     3077.43     3100.18     44.85 o 
  -1   3   9      267.74      264.28     12.20 o 
   0   3   9     7698.51     7497.40    127.13 o 
   1   3   9      467.20      465.66     22.90 o 
   2   3   9      172.02      197.70      9.96 o 
   3   3   9     3145.19     3062.56     94.07 o 
   4   3   9      556.93      517.97     55.13 o 
   5   3   9      447.78      405.87     28.47 o 
   6   3   9      134.69      132.73     15.00 o 
   7   3   9      925.89      840.38     49.23 o 
   8   3   9     2182.34     2058.90     37.90 o 
   9   3   9       95.22       96.34     15.80 o 
  10   3   9      396.16      433.01     26.32 o 
  11   3   9      480.37      471.58     28.24 o 
  12   3   9       79.77       98.93     19.79 o 
 -13   4   9       50.50       30.76     35.64 o 
 -12   4   9      121.55       98.13     21.54 o 
 -11   4   9        0.50      -10.51     13.14 o 
 -10   4   9      113.27      125.59     14.66 o 
  -9   4   9      162.53      144.25     15.54 o 
  -8   4   9      228.51      250.95     16.09 o 
  -7   4   9      545.67      511.85     24.32 o 
  -6   4   9      329.30      281.12     16.11 o 
  -5   4   9      848.62      776.94     30.89 o 
  -4   4   9       42.04       51.91      8.10 o 
  -3   4   9      504.75      529.57     16.77 o 
  -2   4   9      339.04      292.17     13.12 o 
  -1   4   9       14.62        0.46      6.27 o 
   0   4   9     3780.86     3593.49     37.33 o 
   1   4   9      976.37     1084.66     17.85 o 
   2   4   9     1317.01     1135.19     43.25 o 
   3   4   9       81.69       36.79      8.81 o 
   4   4   9     3028.34     2893.12     32.00 o 
   5   4   9     2672.09     2522.48     41.33 o 
   6   4   9        7.39        2.14     12.45 o 
   7   4   9      109.38      110.09     16.58 o 
   8   4   9      484.97      447.22     24.50 o 
   9   4   9      114.66      149.00     17.08 o 
  10   4   9       51.57       47.68     16.24 o 
  11   4   9        4.65       15.38     16.08 o 
  12   4   9      371.47      368.09     44.51 o 
 -12   5   9       57.21       68.56     33.86 o 
 -11   5   9       20.74        5.37     16.75 o 
 -10   5   9      364.83      409.63     23.94 o 
  -9   5   9      152.25      196.27     15.74 o 
  -8   5   9      184.85      163.85     14.97 o 
  -7   5   9      955.10      980.74     31.10 o 
  -6   5   9      306.50      322.71     19.11 o 
  -5   5   9      272.13      256.72     17.38 o 
  -4   5   9        5.08       19.40     11.81 o 
  -3   5   9        5.95        2.34      7.00 o 
  -2   5   9     3381.62     3097.19     24.82 o 
  -1   5   9     5391.56     5197.74     47.77 o 
   0   5   9      312.65      273.57     12.53 o 
   1   5   9    10393.67     9881.78     76.32 o 
   2   5   9      313.62      270.68     17.33 o 
   3   5   9      480.15      382.06     19.16 o 
   4   5   9     3532.75     3409.58     34.21 o 
   5   5   9     3163.09     3302.42    127.99 o 
   6   5   9     1147.95     1213.21     30.32 o 
   7   5   9      295.19      319.52     22.42 o 
   8   5   9      121.54      131.51     15.54 o 
   9   5   9       19.41       10.57     14.14 o 
  10   5   9      170.73      180.52     19.50 o 
  11   5   9       45.80       58.44     17.42 o 
  12   5   9      525.60      511.51     33.78 o 
 -12   6   9        2.32      -17.84     17.84 o 
 -11   6   9      403.30      419.40     26.86 o 
 -10   6   9      371.74      384.78     25.65 o 
  -9   6   9     1575.32     1724.17     39.98 o 
  -8   6   9        0.54        5.09     14.80 o 
  -7   6   9       36.26       16.98     12.99 o 
  -6   6   9     1609.95     1547.46     84.09 o 
  -5   6   9     1273.84     1076.48     29.07 o 
  -4   6   9     4312.54     3732.50     73.64 o 
  -3   6   9     6242.67     5416.10     52.35 o 
  -2   6   9       84.22       69.26      7.49 o 
  -1   6   9     2212.27     1966.38     18.88 o 
   0   6   9       12.47       17.01      6.41 o 
   1   6   9    19584.35    19651.01     94.79 o 
   2   6   9     4100.16     3913.54     47.83 o 
   3   6   9     2364.04     2188.68     48.30 o 
   4   6   9      366.78      311.12     17.00 o 
   5   6   9     1827.55     1902.30     42.11 o 
   6   6   9      339.77      274.95     22.22 o 
   7   6   9      373.56      380.57     22.68 o 
   8   6   9      443.05      494.44     35.02 o 
   9   6   9      562.39      606.83     27.38 o 
  10   6   9      271.12      252.27     21.03 o 
  11   6   9      569.19      599.59     30.94 o 
  12   6   9        3.43       -8.72     17.01 o 
 -12   7   9      243.54      278.55     25.61 o 
 -11   7   9        4.71       -5.67     17.64 o 
 -10   7   9        6.66       16.78     17.91 o 
  -9   7   9     1495.00     1644.81     40.56 o 
  -8   7   9      836.84      891.02     57.25 o 
  -7   7   9     1064.13     1156.78     35.30 o 
  -6   7   9      970.75      937.26     38.66 o 
  -5   7   9     1567.07     1351.02     30.56 o 
  -4   7   9      298.75      270.53     16.05 o 
  -3   7   9       20.96       23.55     11.91 o 
  -2   7   9     1812.47     1680.29     18.61 o 
  -1   7   9     1837.58     1488.51     18.05 o 
   0   7   9       18.79       19.64      6.40 o 
   1   7   9     2037.57     1763.33     38.81 o 
   2   7   9      110.09      114.41     10.79 o 
   3   7   9       15.97       27.99      9.70 o 
   4   7   9      330.08      304.61     20.81 o 
   5   7   9     5915.02     5920.67     64.69 o 
   6   7   9     2405.10     2333.77     37.69 o 
   7   7   9       33.19       43.88     12.48 o 
   8   7   9      202.01      183.40     16.84 o 
   9   7   9       27.53       30.59     14.81 o 
  10   7   9        0.48       10.99     18.48 o 
  11   7   9      740.92      799.57     39.63 o 
 -12   8   9       34.50       22.06     20.25 o 
 -11   8   9      268.43      329.00     27.78 o 
 -10   8   9      643.57      680.34     32.99 o 
  -9   8   9       27.92        5.29     18.21 o 
  -8   8   9      188.54      192.46     32.04 o 
  -7   8   9       88.28       99.61     20.33 o 
  -6   8   9      100.07      149.61     21.27 o 
  -5   8   9      904.05      833.84     45.71 o 
  -4   8   9     1447.57     1274.05    117.45 o 
  -3   8   9      379.37      352.50     24.75 o 
  -2   8   9     1928.18     1784.65     40.48 o 
  -1   8   9      453.70      434.70     13.45 o 
   0   8   9      473.63      453.69     17.14 o 
   1   8   9     5432.82     5187.36    122.44 o 
   2   8   9     4105.22     3879.41     50.41 o 
   3   8   9     1656.56     1655.02     26.20 o 
   4   8   9     2662.56     2640.85     38.38 o 
   5   8   9      497.71      501.28     21.83 o 
   6   8   9        9.84        9.85     12.00 o 
   7   8   9     1270.46     1299.64     63.61 o 
   8   8   9       37.33       22.41     15.07 o 
   9   8   9      672.27      700.24     29.47 o 
  10   8   9      732.14      789.90     31.83 o 
  11   8   9       58.87       61.82     17.78 o 
 -12   9   9       10.09       -8.91     36.72 o 
 -11   9   9       47.10       34.88     28.90 o 
 -10   9   9       39.10       30.88     19.64 o 
  -9   9   9       73.66       90.12     19.46 o 
  -8   9   9      303.53      342.67     27.15 o 
  -7   9   9       10.52       16.72     18.44 o 
  -6   9   9      932.77     1037.83     37.69 o 
  -5   9   9     1007.48      935.32     65.35 o 
  -4   9   9     1050.50      906.75    136.86 o 
  -3   9   9      767.61      656.42     88.75 o 
  -2   9   9        1.80      -11.99     11.99 o 
  -1   9   9      666.01      665.52     18.11 o 
   0   9   9     5821.05     5215.46    131.57 o 
   1   9   9      656.81      620.34     19.06 o 
   2   9   9     1821.85     1870.44     26.95 o 
   3   9   9     1626.59     1652.21     26.64 o 
   4   9   9       19.63       31.92     10.69 o 
   5   9   9     1840.47     1978.89     30.23 o 
   6   9   9      314.62      354.65     23.18 o 
   7   9   9       48.04       48.37     13.85 o 
   8   9   9      278.03      312.53     26.34 o 
   9   9   9      354.92      342.72     25.33 o 
  10   9   9        1.12       -7.35     15.77 o 
  11   9   9      588.13      591.51     43.54 o 
 -11  10   9       68.40       66.95     21.79 o 
 -10  10   9       68.00       73.54     20.02 o 
  -9  10   9       27.27       -4.07     17.55 o 
  -8  10   9       80.65       81.37     19.77 o 
  -7  10   9      243.57      191.57     28.12 o 
  -6  10   9      581.85      559.73     30.27 o 
  -5  10   9       25.15       56.45     19.86 o 
  -4  10   9      604.07      604.22     82.16 o 
  -3  10   9       48.54       43.10     13.88 o 
  -2  10   9       13.74       32.75     15.46 o 
  -1  10   9      178.99      207.27     19.10 o 
   0  10   9     1079.45     1033.08     29.72 o 
   1  10   9     2204.93     2258.71     49.65 o 
   2  10   9     1484.56     1529.82     26.03 o 
   3  10   9       15.25       15.55      9.81 o 
   4  10   9      512.32      532.05     30.81 o 
   5  10   9     1973.08     2020.24     30.36 o 
   6  10   9       26.83       33.68     12.89 o 
   7  10   9      393.17      402.38     44.66 o 
   8  10   9       60.98       74.40     15.78 o 
   9  10   9        9.60       27.63     14.87 o 
  10  10   9      282.25      271.22     22.43 o 
  11  10   9       95.06      115.40     28.97 o 
 -11  11   9        3.38      -13.27     19.78 o 
 -10  11   9       86.12       56.69     20.72 o 
  -9  11   9        0.50        1.50     18.24 o 
  -8  11   9       15.86        2.56     17.88 o 
  -7  11   9      130.51       74.65     19.31 o 
  -6  11   9        3.61        8.48     20.26 o 
  -5  11   9      349.60      304.92     26.83 o 
  -4  11   9      158.83      127.49     43.69 o 
  -3  11   9       30.26       14.84     14.40 o 
  -2  11   9     1359.74     1262.55     90.88 o 
  -1  11   9      469.06      395.40     72.17 o 
   0  11   9        1.40       -5.39     14.14 o 
   1  11   9      106.17      115.19     10.61 o 
   2  11   9      337.67      304.70     21.82 o 
   3  11   9      325.70      380.15     19.75 o 
   4  11   9     2050.04     2112.73     30.41 o 
   5  11   9      628.62      668.18     22.11 o 
   6  11   9        1.09       -2.31     11.95 o 
   7  11   9      226.36      231.02     17.98 o 
   8  11   9       10.21       16.71     13.80 o 
   9  11   9      976.15      999.47     34.15 o 
  10  11   9       55.75       47.71     22.16 o 
 -10  12   9      227.21      254.11     27.85 o 
  -9  12   9       28.52       20.82     21.04 o 
  -8  12   9      328.40      333.76     28.31 o 
  -7  12   9      291.18      299.07     28.45 o 
  -6  12   9     1043.74     1064.40     37.92 o 
  -5  12   9        3.14        1.95     22.70 o 
  -4  12   9      839.57      799.33     98.36 o 
  -3  12   9      652.17      597.90     26.38 o 
  -2  12   9       14.72       16.35     16.66 o 
  -1  12   9      514.98      462.23     52.99 o 
   0  12   9      473.65      448.08     28.04 o 
   1  12   9       98.05       72.55     15.86 o 
   2  12   9     1101.59     1126.49     23.22 o 
   3  12   9       13.12       11.97      9.74 o 
   4  12   9     1642.22     1699.02     38.28 o 
   5  12   9       36.37       32.43     10.90 o 
   6  12   9       61.74       77.45     14.36 o 
   7  12   9        7.40        9.02     14.21 o 
   8  12   9     1038.26     1106.16     46.56 o 
   9  12   9       44.24       68.49     25.57 o 
  10  12   9       66.50       43.15     24.02 o 
 -10  13   9       46.58       26.35     29.75 o 
  -9  13   9        2.08      -17.19     18.94 o 
  -8  13   9      358.54      375.06     33.12 o 
  -7  13   9      160.23      141.58     21.89 o 
  -6  13   9     2021.52     1854.94     51.75 o 
  -5  13   9       54.78       29.72     15.65 o 
  -4  13   9       72.88       52.31     16.06 o 
  -3  13   9      350.95      309.72     36.33 o 
  -2  13   9     3977.05     3559.99    150.03 o 
  -1  13   9      185.13      151.33     18.22 o 
   0  13   9      250.53      261.88     62.99 o 
   1  13   9       13.55       19.15     14.45 o 
   2  13   9      399.84      430.09     19.51 o 
   3  13   9       10.89       22.28     10.30 o 
   4  13   9      839.93      918.14     30.18 o 
   5  13   9      358.00      403.70     20.84 o 
   6  13   9     2119.21     2173.28     47.14 o 
   7  13   9      320.71      351.78     32.50 o 
   8  13   9      156.70      159.83     18.53 o 
   9  13   9      109.42       80.11     24.17 o 
  10  13   9       76.58       74.68     24.56 o 
  -9  14   9        7.41      -18.78     21.03 o 
  -8  14   9      163.41      166.07     43.27 o 
  -7  14   9       37.49       12.31     22.34 o 
  -6  14   9      191.24      171.78     26.51 o 
  -5  14   9      242.17      207.84     26.30 o 
  -4  14   9     1371.33     1311.94     45.38 o 
  -3  14   9       82.35       55.98     19.47 o 
  -2  14   9      474.45      530.66     31.74 o 
  -1  14   9        0.92        7.24     16.27 o 
   0  14   9       87.23      108.22     21.15 o 
   1  14   9        1.68       -8.98     14.11 o 
   2  14   9     2232.13     2390.38     41.38 o 
   3  14   9      340.16      344.17     19.62 o 
   4  14   9      128.27      138.99     12.91 o 
   5  14   9      159.05      136.75     13.66 o 
   6  14   9        2.92       10.75     13.63 o 
   7  14   9       71.09       70.95     23.90 o 
   8  14   9      717.37      679.75     40.36 o 
   9  14   9      164.54      150.06     27.27 o 
  -9  15   9       12.37      -13.24     53.38 o 
  -8  15   9      264.63      222.31     25.21 o 
  -7  15   9        6.89      -16.67     16.67 o 
  -6  15   9      321.14      322.65     24.06 o 
  -5  15   9       17.04       -7.22     16.12 o 
  -4  15   9       19.89       11.80     19.52 o 
  -3  15   9      633.53      620.22     32.87 o 
  -2  15   9      911.28      786.33     33.48 o 
  -1  15   9       96.51      115.43     34.01 o 
   0  15   9     1536.58     1639.05     37.77 o 
   1  15   9       82.59       93.12     16.81 o 
   2  15   9       37.90       39.70     15.97 o 
   3  15   9      258.23      289.47     38.12 o 
   4  15   9      343.92      399.54     19.82 o 
   5  15   9      317.18      290.49     76.23 o 
   6  15   9      778.70      922.13     95.83 o 
   7  15   9      311.86      313.15     33.24 o 
   8  15   9       92.87       79.80     23.78 o 
  -8  16   9       18.43       23.06     22.22 o 
  -7  16   9      116.34      113.00     23.53 o 
  -6  16   9      117.67      120.15     19.54 o 
  -5  16   9       99.11       77.11     21.67 o 
  -4  16   9      632.13      564.60     34.51 o 
  -3  16   9       39.67       33.12     19.28 o 
  -2  16   9       14.22       25.97     17.48 o 
  -1  16   9      284.87      265.02     24.24 o 
   0  16   9        8.44       -5.92     15.09 o 
   1  16   9       80.62       82.06     18.32 o 
   2  16   9      173.38      161.38     24.25 o 
   3  16   9       13.94       25.88     19.91 o 
   4  16   9      886.76     1066.57     46.17 o 
   5  16   9      647.09      673.94     66.32 o 
   6  16   9        2.00      -16.97     18.21 o 
   7  16   9      124.73       83.67     23.63 o 
   8  16   9       41.62       16.04     22.85 o 
  -7  17   9        0.58      -17.38     17.38 o 
  -6  17   9      120.00       79.28     19.60 o 
  -5  17   9       74.09       57.89     23.09 o 
  -4  17   9       19.97       -8.14     20.35 o 
  -3  17   9      309.54      265.35     25.11 o 
  -2  17   9        0.05       13.92     26.11 o 
  -1  17   9       90.87       93.28     18.12 o 
   0  17   9       48.76       23.86     21.15 o 
   1  17   9      109.55       71.35     20.76 o 
   2  17   9        0.64       -9.14     18.44 o 
   3  17   9      151.36      187.10     25.49 o 
   4  17   9       26.31       63.30     23.01 o 
   5  17   9       77.72      142.01     26.42 o 
   6  17   9       54.06       63.22     20.76 o 
   7  17   9       40.98       16.42     21.38 o 
  -7  18   9        5.27      -21.64     21.64 o 
  -6  18   9       21.72        5.28     30.14 o 
  -5  18   9        2.85       -1.63     20.48 o 
  -4  18   9      100.09       80.19     21.58 o 
  -3  18   9        0.98       -9.30     21.46 o 
  -2  18   9        2.18      -15.26     20.30 o 
  -1  18   9      137.73       99.94     23.16 o 
   0  18   9        4.48       16.35     19.68 o 
   1  18   9       88.31       95.52     22.39 o 
   2  18   9        4.44       11.31     20.76 o 
   3  18   9       67.60       61.82     22.54 o 
   4  18   9       13.29        8.52     22.39 o 
  -5  19   9       38.00        0.62     24.33 o 
  -4  19   9        1.35      -14.41     23.71 o 
  -3  19   9        0.64        5.97     22.23 o 
  -2  19   9      515.52      541.61     39.90 o 
  -1  19   9      275.04      331.43     36.41 o 
   0  19   9       73.68       65.08     22.93 o 
   1  19   9       20.71       35.79     21.31 o 
   2  19   9      199.15      232.50     28.20 o 
   3  19   9      244.24      323.60     35.95 o 
  -4  20   9      279.55      274.33     34.79 o 
  -3  20   9       81.37       52.37     25.02 o 
  -2  20   9      321.84      356.38     38.43 o 
  -1  20   9       12.49       -4.88     20.92 o 
   0  20   9      123.14      116.83     25.41 o 
   1  20   9        1.14        8.13     21.23 o 
   2  20   9      594.77      673.78     40.67 o 
  -1  21   9       25.97       44.62     24.95 o 
   0  21   9      273.42      339.33     38.35 o 
   1  21   9        2.35       -6.35     21.23 o 
 -12   0  10      263.15      278.59     37.88 o 
 -10   0  10     1285.60     1448.97     59.50 o 
  -8   0  10     1768.39     1775.45     58.72 o 
  -6   0  10      815.91      788.05     29.35 o 
  -4   0  10     7424.27     7360.90    101.95 o 
  -2   0  10    21394.88    19829.80    106.10 o 
   0   0  10    17223.92    16087.02     90.25 o 
   2   0  10       65.13       46.92     12.04 o 
   4   0  10    17192.68    15932.37    135.50 o 
   6   0  10     4610.85     4257.91     68.80 o 
   8   0  10       80.88       90.72     22.16 o 
  10   0  10      209.75      181.83     26.50 o 
  12   0  10      396.10      402.86     41.99 o 
 -12   1  10      360.08      344.43     26.87 o 
 -11   1  10        0.15       -0.04     19.31 o 
 -10   1  10      701.14      738.19     37.14 o 
  -9   1  10       77.65       92.61     20.17 o 
  -8   1  10       81.82       85.95     13.64 o 
  -7   1  10      195.21      200.59     15.73 o 
  -6   1  10     2690.08     2437.18     27.88 o 
  -5   1  10      438.02      357.12     15.79 o 
  -4   1  10     6597.31     5705.49     37.40 o 
  -3   1  10     1134.29     1167.62     20.99 o 
  -2   1  10     4082.96     3883.00     30.15 o 
  -1   1  10       20.49       20.35      8.03 o 
   0   1  10    12502.09    12312.59     86.37 o 
   1   1  10       89.60       82.14      9.66 o 
   2   1  10     1770.77     1493.50     21.21 o 
   3   1  10      575.98      609.95     18.93 o 
   4   1  10     4697.28     4648.56    288.54 o 
   5   1  10      208.29      243.18     20.76 o 
   6   1  10     2154.50     2080.02     87.78 o 
   7   1  10      161.59      111.95     14.32 o 
   8   1  10     2356.80     2215.61     65.70 o 
   9   1  10        3.68        9.40     24.56 o 
  10   1  10      807.80      702.09     29.35 o 
  11   1  10       27.26       24.92     16.68 o 
  12   1  10        2.87        7.03     18.71 o 
 -12   2  10       54.82       51.97     21.79 o 
 -11   2  10       29.24       37.87     20.16 o 
 -10   2  10      140.82      126.12     20.68 o 
  -9   2  10        3.38        2.54     12.62 o 
  -8   2  10      411.26      445.02     24.89 o 
  -7   2  10       12.99       19.88     13.13 o 
  -6   2  10     1248.10     1175.87     29.16 o 
  -5   2  10      147.95      137.72     10.90 o 
  -4   2  10      818.39      765.89     31.65 o 
  -3   2  10      739.14      754.79     19.82 o 
  -2   2  10     8203.79     7846.15     58.35 o 
  -1   2  10     1137.86     1017.15     20.52 o 
   0   2  10      101.37      122.75      8.83 o 
   1   2  10      239.43      208.59      9.97 o 
   2   2  10     1734.74     1698.50     21.45 o 
   3   2  10       25.43       -0.79      7.77 o 
   4   2  10     2277.51     2097.85     65.93 o 
   5   2  10        1.16        4.61     14.29 o 
   6   2  10     2560.64     2294.17     37.42 o 
   7   2  10      785.35      739.08     26.82 o 
   8   2  10      194.44      194.88     17.49 o 
   9   2  10      176.13      180.52     18.29 o 
  10   2  10      364.13      350.70     51.21 o 
  11   2  10        2.36        0.87     15.64 o 
  12   2  10      288.05      288.29     33.55 o 
 -12   3  10        7.04      -19.62     19.62 o 
 -11   3  10        0.08      -12.82     25.29 o 
 -10   3  10      115.89      112.81     20.71 o 
  -9   3  10      352.41      397.59     26.08 o 
  -8   3  10      521.33      533.50     24.82 o 
  -7   3  10       23.46       -3.77     12.87 o 
  -6   3  10       18.15       23.96     12.99 o 
  -5   3  10       31.18       38.77     13.36 o 
  -4   3  10      117.09      112.91      9.96 o 
  -3   3  10      421.27      383.92     15.80 o 
  -2   3  10      537.70      513.44     17.51 o 
  -1   3  10       78.92       57.63      7.96 o 
   0   3  10      605.74      539.12     16.14 o 
   1   3  10      215.26      205.32     12.41 o 
   2   3  10     1952.38     1877.26     27.65 o 
   3   3  10     2570.42     2277.94     74.45 o 
   4   3  10       12.95       14.89      9.85 o 
   5   3  10       76.42       65.77     27.31 o 
   6   3  10      897.30      782.76     32.62 o 
   7   3  10      472.39      453.19     22.90 o 
   8   3  10      382.16      380.39     23.96 o 
   9   3  10        0.87       11.48     13.85 o 
  10   3  10      200.03      191.91     19.75 o 
  11   3  10      346.03      318.11     26.56 o 
  12   3  10        0.24       -1.19     16.57 o 
 -12   4  10       93.90       60.74     33.31 o 
 -11   4  10       60.06       56.03     20.48 o 
 -10   4  10       85.39       86.02     14.95 o 
  -9   4  10       55.49       66.54     13.87 o 
  -8   4  10      353.74      381.31     19.51 o 
  -7   4  10        1.63      -12.82     12.82 o 
  -6   4  10      223.96      196.40     20.00 o 
  -5   4  10      392.33      416.13     27.95 o 
  -4   4  10     1160.35      948.12     48.13 o 
  -3   4  10       20.46       20.00      8.21 o 
  -2   4  10     1167.85     1033.00     30.89 o 
  -1   4  10      174.49      183.32      8.33 o 
   0   4  10      117.72      104.10      8.77 o 
   1   4  10      225.52      186.22      9.94 o 
   2   4  10      779.06      688.70     38.71 o 
   3   4  10      179.54      172.61     11.70 o 
   4   4  10       18.96       12.66     10.07 o 
   5   4  10       44.13       28.36     11.92 o 
   6   4  10     2781.72     2595.77     52.95 o 
   7   4  10       49.40       44.47     16.54 o 
   8   4  10      342.42      365.74     23.75 o 
   9   4  10      179.49      183.67     17.74 o 
  10   4  10      143.87      138.07     18.41 o 
  11   4  10      311.15      290.55     26.11 o 
  12   4  10       35.48       59.30     19.15 o 
 -12   5  10       18.93      -10.77     32.93 o 
 -11   5  10      166.50      220.22     21.99 o 
 -10   5  10       17.93       37.48     17.86 o 
  -9   5  10      478.59      475.76     35.19 o 
  -8   5  10      505.71      488.24     24.75 o 
  -7   5  10      398.16      440.41     33.39 o 
  -6   5  10      434.20      425.94     22.98 o 
  -5   5  10       52.84       59.65     14.29 o 
  -4   5  10      239.88      214.06     15.43 o 
  -3   5  10       17.90        4.93     12.38 o 
  -2   5  10     1556.53     1383.41     26.54 o 
  -1   5  10     1436.51     1305.84     16.93 o 
   0   5  10     8574.31     7984.39     50.94 o 
   1   5  10     2916.33     2698.64     53.54 o 
   2   5  10     5842.18     5542.63    103.72 o 
   3   5  10       50.73       71.46     10.35 o 
   4   5  10     1555.47     1561.11     39.98 o 
   5   5  10      295.57      342.93     29.01 o 
   6   5  10      469.91      430.68     23.74 o 
   7   5  10     1366.31     1256.21     31.11 o 
   8   5  10     2199.75     2009.99     38.53 o 
   9   5  10        2.38       -5.62     13.75 o 
  10   5  10      113.04      114.36     18.11 o 
  11   5  10        8.92       21.48     15.94 o 
  12   5  10       29.01       29.80     18.65 o 
 -12   6  10       96.72       44.93     35.02 o 
 -11   6  10        1.84       -7.75     17.60 o 
 -10   6  10      393.65      511.09     31.14 o 
  -9   6  10      820.04      870.23     70.97 o 
  -8   6  10     2411.49     2519.60     63.02 o 
  -7   6  10      153.06      149.08     16.52 o 
  -6   6  10      436.10      422.36     35.70 o 
  -5   6  10      432.49      369.04     20.05 o 
  -4   6  10      187.24      191.10     31.09 o 
  -3   6  10     1117.83      957.99     48.51 o 
  -2   6  10      983.05      826.10     19.34 o 
  -1   6  10      708.91      608.85     21.07 o 
   0   6  10     4969.55     4617.17     87.30 o 
   1   6  10      127.39      107.12      8.84 o 
   2   6  10      224.17      236.25     18.01 o 
   3   6  10      548.75      487.69     20.31 o 
   4   6  10     7839.30     7580.07    140.03 o 
   5   6  10     1176.16     1151.66     30.96 o 
   6   6  10       13.07        1.47     12.25 o 
   7   6  10      342.22      313.81     31.84 o 
   8   6  10       53.69       67.22     14.65 o 
   9   6  10      162.55      159.57     18.54 o 
  10   6  10      172.30      142.12     17.97 o 
  11   6  10      600.55      589.33     32.58 o 
 -12   7  10      217.76      208.54     24.32 o 
 -11   7  10      388.35      364.84     27.84 o 
 -10   7  10      688.12      707.03     33.62 o 
  -9   7  10      100.67      126.09     22.93 o 
  -8   7  10      151.38      140.96     21.36 o 
  -7   7  10       69.28       47.31     17.69 o 
  -6   7  10     1580.05     1476.86     55.04 o 
  -5   7  10     2804.25     2415.87     64.22 o 
  -4   7  10     1949.71     1655.81     43.25 o 
  -3   7  10     1002.38      853.27     25.85 o 
  -2   7  10      215.22      204.40      9.49 o 
  -1   7  10      205.92      187.95     11.13 o 
   0   7  10     4608.54     4388.85     86.52 o 
   1   7  10     3254.09     2661.33    271.52 o 
   2   7  10     5818.42     5639.44     96.11 o 
   3   7  10     2684.58     2698.26     35.56 o 
   4   7  10      340.56      353.53     19.78 o 
   5   7  10       45.45       39.16     11.42 o 
   6   7  10      683.69      678.27     26.07 o 
   7   7  10      545.85      570.99     25.55 o 
   8   7  10      791.46      852.71     28.54 o 
   9   7  10      973.27      948.07     31.96 o 
  10   7  10      176.37      209.33     21.00 o 
  11   7  10       13.55       29.79     16.98 o 
 -11   8  10        0.24      -11.07     18.87 o 
 -10   8  10        3.22       -2.12     17.94 o 
  -9   8  10      979.66     1075.14     36.89 o 
  -8   8  10      389.44      451.78     28.09 o 
  -7   8  10      320.54      308.08     26.19 o 
  -6   8  10     3460.88     3096.75     50.70 o 
  -5   8  10        4.89       14.56     17.34 o 
  -4   8  10       45.09       35.86     16.38 o 
  -3   8  10      369.37      386.76     26.34 o 
  -2   8  10     1080.22     1098.21     26.64 o 
  -1   8  10     2058.87     1885.69     37.13 o 
   0   8  10      142.95      133.95     15.63 o 
   1   8  10      407.57      351.02     19.96 o 
   2   8  10     1270.41     1244.77     39.03 o 
   3   8  10      317.09      262.09     20.76 o 
   4   8  10     2340.05     2300.17     31.05 o 
   5   8  10     1251.70     1230.81     35.81 o 
   6   8  10      367.39      343.26     30.33 o 
   7   8  10      101.69      108.67     15.44 o 
   8   8  10        6.11       16.52     15.34 o 
   9   8  10       24.30       46.62     16.35 o 
  10   8  10     1179.79     1105.80     35.55 o 
  11   8  10      216.79      215.90     21.80 o 
 -11   9  10      183.76      166.89     23.85 o 
 -10   9  10      101.23      124.93     29.32 o 
  -9   9  10       18.50        3.77     18.72 o 
  -8   9  10      350.36      312.13     26.43 o 
  -7   9  10       35.94       47.04     29.56 o 
  -6   9  10     1051.62     1058.50     37.49 o 
  -5   9  10      511.98      470.75     29.61 o 
  -4   9  10       42.77       33.90     16.75 o 
  -3   9  10      204.91      180.27     15.60 o 
  -2   9  10     1186.68     1120.10     27.41 o 
  -1   9  10       70.77       54.08     15.53 o 
   0   9  10      556.58      601.66     18.40 o 
   1   9  10      106.80      107.36     11.77 o 
   2   9  10      117.65      122.17     12.11 o 
   3   9  10     2127.00     2121.46     36.23 o 
   4   9  10      388.66      382.25     20.31 o 
   5   9  10        3.71       14.59     14.08 o 
   6   9  10       75.05       90.31     14.62 o 
   7   9  10       49.29       48.72     14.35 o 
   8   9  10      256.54      216.45     18.65 o 
   9   9  10      765.85      693.62     29.17 o 
  10   9  10      156.47      148.14     18.93 o 
  11   9  10       19.60       55.47     25.26 o 
 -11  10  10       12.33       -7.00     19.46 o 
 -10  10  10        1.66       -9.51     18.55 o 
  -9  10  10        4.92        3.00     19.23 o 
  -8  10  10        1.31       -4.55     18.22 o 
  -7  10  10       34.58       46.82     19.60 o 
  -6  10  10      908.33      786.88     34.56 o 
  -5  10  10       92.06       50.90     28.05 o 
  -4  10  10       10.80       -2.56     15.83 o 
  -3  10  10        4.35       -0.80     14.04 o 
  -2  10  10      251.65      249.11     24.82 o 
  -1  10  10      327.30      293.41     24.56 o 
   0  10  10      195.10      169.21     24.91 o 
   1  10  10       27.26       21.19      9.71 o 
   2  10  10     1089.35      984.55     23.02 o 
   3  10  10     1330.57     1376.83     26.09 o 
   4  10  10     1000.43     1065.79     31.06 o 
   5  10  10      313.11      301.35     18.85 o 
   6  10  10      482.94      428.04     28.94 o 
   7  10  10      442.94      461.16     30.49 o 
   8  10  10      125.57       87.69     16.13 o 
   9  10  10       26.94       31.45     18.24 o 
  10  10  10      102.03       78.71     25.10 o 
 -10  11  10        4.73      -12.41     18.71 o 
  -9  11  10      241.75      227.80     24.22 o 
  -8  11  10     1068.84     1037.52     38.85 o 
  -7  11  10      330.47      313.28     37.34 o 
  -6  11  10      135.17      123.46     20.66 o 
  -5  11  10       26.71       27.41     18.51 o 
  -4  11  10      109.75       83.56     17.89 o 
  -3  11  10      388.51      364.66     23.29 o 
  -2  11  10      610.95      552.08     36.06 o 
  -1  11  10      163.67      169.02     25.37 o 
   0  11  10        8.54       -8.89     23.78 o 
   1  11  10     1430.45     1458.31     31.24 o 
   2  11  10      100.04       94.77     11.33 o 
   3  11  10      833.42      864.00     23.08 o 
   4  11  10      133.46      122.07     12.56 o 
   5  11  10       93.02       84.79     12.35 o 
   6  11  10       22.62       19.30     12.75 o 
   7  11  10      179.99      192.70     18.22 o 
   8  11  10       33.54       15.02     17.90 o 
   9  11  10        2.67        4.08     14.33 o 
  10  11  10       53.17       61.37     30.95 o 
 -10  12  10       48.94       20.02     20.58 o 
  -9  12  10      317.50      277.31     40.36 o 
  -8  12  10       17.17        1.31     19.95 o 
  -7  12  10      637.10      639.29     34.50 o 
  -6  12  10        6.09       -8.08     19.10 o 
  -5  12  10      185.32      158.04     22.51 o 
  -4  12  10       18.01       -8.63     13.98 o 
  -3  12  10     1977.14     1738.60     94.94 o 
  -2  12  10      696.33      610.78     38.12 o 
  -1  12  10      479.79      470.68     27.10 o 
   0  12  10        2.40      -14.85     14.85 o 
   1  12  10      100.08      107.53     17.73 o 
   2  12  10      170.14      165.36     12.16 o 
   3  12  10       56.48       66.01     11.25 o 
   4  12  10     1598.84     1587.26     28.48 o 
   5  12  10      700.24      752.02     23.42 o 
   6  12  10      131.56      145.16     16.30 o 
   7  12  10      448.47      422.97     25.45 o 
   8  12  10       27.18       36.92     17.55 o 
   9  12  10      262.20      252.02     30.06 o 
  10  12  10        0.27        5.81     22.39 o 
 -10  13  10       43.89       20.83     21.04 o 
  -9  13  10      168.43      129.39     22.98 o 
  -8  13  10        7.82      -19.35     19.35 o 
  -7  13  10       28.46       16.12     19.75 o 
  -6  13  10      257.45      228.03     24.00 o 
  -5  13  10     1955.14     1907.01     47.12 o 
  -4  13  10       24.27       22.90     14.88 o 
  -3  13  10      734.82      723.82     33.82 o 
  -2  13  10        9.79       28.69     17.70 o 
  -1  13  10      255.46      293.39     31.61 o 
   0  13  10      195.60      169.92     26.50 o 
   1  13  10     1853.06     1881.42     97.42 o 
   2  13  10        1.43       -5.07     15.39 o 
   3  13  10      330.59      340.17     26.52 o 
   4  13  10      532.91      557.14     22.07 o 
   5  13  10        3.57       17.26     11.29 o 
   6  13  10        0.21      -12.97     12.97 o 
   7  13  10     1128.55     1199.22     57.25 o 
   8  13  10      237.86      262.99     21.65 o 
   9  13  10      812.00      739.01     43.31 o 
  -9  14  10      702.62      775.90     39.52 o 
  -8  14  10       22.06        7.24     20.30 o 
  -7  14  10      494.96      435.84     32.23 o 
  -6  14  10       18.48       24.62     16.35 o 
  -5  14  10        9.45      -14.77     14.77 o 
  -4  14  10       70.79       63.10     19.43 o 
  -3  14  10     1015.07      869.42     44.82 o 
  -2  14  10      366.85      365.02     26.36 o 
  -1  14  10     2187.05     2103.66     41.89 o 
   0  14  10       12.68       -0.19     16.77 o 
   1  14  10      300.28      334.89     23.55 o 
   2  14  10      128.33      136.41     18.49 o 
   3  14  10     1103.76     1192.73     44.51 o 
   4  14  10      167.54      174.80     17.20 o 
   5  14  10     1912.96     2121.36     49.10 o 
   6  14  10       16.73       13.41     16.54 o 
   7  14  10      508.61      533.24     46.83 o 
   8  14  10       14.21       22.42     20.72 o 
   9  14  10      101.25       87.70     24.79 o 
  -8  15  10       42.35       17.03     21.61 o 
  -7  15  10      274.32      255.91     22.03 o 
  -6  15  10       69.12       35.21     16.91 o 
  -5  15  10      820.39      867.07     31.20 o 
  -4  15  10        0.63       -3.86     18.55 o 
  -3  15  10       91.83      119.85     20.68 o 
  -2  15  10       46.64       55.07     17.96 o 
  -1  15  10        0.59       -4.03     15.85 o 
   0  15  10       24.83       48.99     16.85 o 
   1  15  10      839.72      943.89     44.39 o 
   2  15  10        2.49       11.34     15.42 o 
   3  15  10      872.35      961.54     32.74 o 
   4  15  10       40.70       84.34     19.68 o 
   5  15  10        8.55       -5.38     12.98 o 
   6  15  10      165.26      197.48     18.39 o 
   7  15  10      181.86      233.64     20.56 o 
   8  15  10       84.40       54.62     24.48 o 
  -8  16  10        4.89      -18.16     31.11 o 
  -7  16  10       86.07      105.35     20.58 o 
  -6  16  10       19.04       20.31     18.92 o 
  -5  16  10        6.98       -5.12     23.28 o 
  -4  16  10        0.33      -18.57     18.77 o 
  -3  16  10      126.84      120.56     20.88 o 
  -2  16  10       69.05       69.93     19.65 o 
  -1  16  10      589.68      651.76     32.38 o 
   0  16  10        2.17       19.19     16.37 o 
   1  16  10       61.43       51.26     22.51 o 
   2  16  10       49.60       61.51     35.68 o 
   3  16  10        0.44        6.66     19.29 o 
   4  16  10      266.53      296.02     36.72 o 
   5  16  10      583.44      721.43     44.62 o 
   6  16  10       92.84       71.20     21.15 o 
   7  16  10      210.22      173.00     25.72 o 
  -7  17  10        0.81       11.06     18.60 o 
  -6  17  10        0.11      -20.01     20.01 o 
  -5  17  10       40.90       20.88     22.49 o 
  -4  17  10       44.66       36.17     20.73 o 
  -3  17  10       19.16       11.87     18.69 o 
  -2  17  10       43.35       48.92     18.46 o 
  -1  17  10       10.07       30.59     19.56 o 
   0  17  10        0.55       18.33     18.83 o 
   1  17  10      118.69      123.72     22.62 o 
   2  17  10      105.50      111.10     23.47 o 
   3  17  10       74.32       58.41     21.92 o 
   4  17  10      188.67      230.17     28.74 o 
   5  17  10       16.17      105.67     26.34 o 
  -6  18  10        2.06      -20.08     20.08 o 
  -5  18  10       20.48      -11.01     20.41 o 
  -4  18  10        9.77      -14.84     22.12 o 
  -3  18  10      280.05      262.28     37.38 o 
  -2  18  10       54.37       53.84     22.16 o 
  -1  18  10        2.00      -12.40     19.76 o 
   0  18  10        3.95        6.20     21.61 o 
   1  18  10       13.37        1.70     19.14 o 
   2  18  10        3.65        0.70     19.83 o 
   3  18  10       51.80       67.48     24.33 o 
   4  18  10       13.54       23.16     22.62 o 
  -5  19  10      140.29      138.68     29.28 o 
  -4  19  10        3.23       14.72     25.57 o 
  -3  19  10      189.56      179.74     28.51 o 
  -2  19  10      152.10      163.24     26.73 o 
  -1  19  10       54.38       44.62     22.31 o 
   0  19  10        2.61       -8.83     19.60 o 
   1  19  10      339.77      404.41     35.71 o 
   2  19  10       89.47      111.33     25.26 o 
   3  19  10       68.78       86.46     25.10 o 
  -3  20  10      155.09      164.24     30.06 o 
  -2  20  10       32.36       36.26     23.24 o 
  -1  20  10      329.79      331.20     38.19 o 
   0  20  10        7.27       13.95     20.92 o 
   1  20  10      257.20      246.91     29.67 o 
   2  20  10        6.38       27.04     22.62 o 
 -11   0  11      889.53      962.99     56.71 o 
  -9   0  11       15.56       -4.65     27.66 o 
  -7   0  11     4193.12     4108.15     81.35 o 
  -5   0  11     5832.67     4893.95     52.31 o 
  -3   0  11     4668.27     4176.78    157.31 o 
  -1   0  11     7386.21     6762.81    239.93 o 
   1   0  11     2130.22     2031.83     33.18 o 
   3   0  11     4937.78     4712.24     48.64 o 
   5   0  11       10.31       40.67     17.35 o 
   7   0  11     6313.39     5512.50     83.44 o 
   9   0  11     1086.42     1104.76     46.87 o 
  11   0  11        4.59        7.75     21.54 o 
 -12   1  11       47.89       26.85     23.46 o 
 -11   1  11       87.85       76.14     22.36 o 
 -10   1  11        8.85      -10.12     20.54 o 
  -9   1  11      724.95      767.18     38.53 o 
  -8   1  11       59.51       48.83     22.12 o 
  -7   1  11     1238.59     1208.21     29.79 o 
  -6   1  11       56.84       66.75     14.85 o 
  -5   1  11       49.00       60.65     14.47 o 
  -4   1  11       40.07       43.33     10.06 o 
  -3   1  11    12091.23    11431.57    135.20 o 
  -2   1  11     4563.13     4478.66     53.15 o 
  -1   1  11     8820.81     8515.08    118.28 o 
   0   1  11      846.83      707.29     21.21 o 
   1   1  11       41.98       36.07      8.66 o 
   2   1  11       62.56       54.90      9.05 o 
   3   1  11     4403.45     4352.07     58.56 o 
   4   1  11      246.94      264.55     16.78 o 
   5   1  11     4859.69     4602.40     50.56 o 
   6   1  11       21.84       24.27     12.24 o 
   7   1  11        2.37       -7.96     12.62 o 
   8   1  11       37.88       16.25     19.68 o 
   9   1  11      520.32      498.20     26.10 o 
  10   1  11       20.83        4.79     14.70 o 
  11   1  11      615.94      609.75     29.69 o 
  12   1  11      192.32      190.07     22.73 o 
 -12   2  11       14.83      -21.79     21.79 o 
 -11   2  11      154.81      128.47     22.97 o 
 -10   2  11      111.07      146.90     23.21 o 
  -9   2  11        1.90      -13.23     19.42 o 
  -8   2  11      550.83      530.59     25.26 o 
  -7   2  11       44.35       48.37     14.46 o 
  -6   2  11      242.46      216.94     16.87 o 
  -5   2  11     3029.97     2670.46     46.28 o 
  -4   2  11      165.27      185.21     11.74 o 
  -3   2  11     1653.15     1592.69     23.96 o 
  -2   2  11      490.60      469.85     19.19 o 
  -1   2  11     2111.23     1822.74     23.95 o 
   0   2  11      397.21      391.47     19.01 o 
   1   2  11     1814.22     1775.35     23.48 o 
   2   2  11     2166.49     2057.48     45.40 o 
   3   2  11      906.05      948.62     20.88 o 
   4   2  11      159.56      164.03     13.10 o 
   5   2  11      339.97      293.26     20.14 o 
   6   2  11     1051.42      930.16     71.70 o 
   7   2  11      805.44      743.17     49.78 o 
   8   2  11       90.08       91.55     19.41 o 
   9   2  11     1758.67     1643.65     37.80 o 
  10   2  11        1.78       -3.64     15.23 o 
  11   2  11        0.42        0.98     16.69 o 
 -12   3  11      135.23      134.33     25.39 o 
 -11   3  11        0.24      -19.49     19.49 o 
 -10   3  11        1.25       -1.47     27.35 o 
  -9   3  11       18.30       21.06     14.05 o 
  -8   3  11        4.51       -9.41     13.27 o 
  -7   3  11       48.88       37.53     14.47 o 
  -6   3  11      895.12      802.09     27.96 o 
  -5   3  11      112.65      118.41     15.29 o 
  -4   3  11     1216.53     1124.62     23.90 o 
  -3   3  11       33.15       40.71      9.37 o 
  -2   3  11      182.91      205.11     13.17 o 
  -1   3  11     1043.48      915.43     19.59 o 
   0   3  11      655.67      741.61     18.48 o 
   1   3  11     3565.94     3416.36     47.58 o 
   2   3  11      781.21      705.69     18.95 o 
   3   3  11      251.22      244.77     19.46 o 
   4   3  11     1100.93      992.57     23.95 o 
   5   3  11      140.49      176.10     32.58 o 
   6   3  11       19.93       -9.71     11.26 o 
   7   3  11       22.81       19.97     12.52 o 
   8   3  11       25.01       16.73     13.31 o 
   9   3  11        5.77       30.72     15.45 o 
  10   3  11      331.55      286.36     22.92 o 
  11   3  11       43.07       32.34     47.65 o 
 -12   4  11       40.15       -3.56     36.95 o 
 -11   4  11      187.86      179.12     37.88 o 
 -10   4  11      448.45      523.96     61.86 o 
  -9   4  11       88.97       69.87     15.70 o 
  -8   4  11      630.52      627.39     26.05 o 
  -7   4  11      174.87      161.61     16.58 o 
  -6   4  11        5.00       28.53     14.17 o 
  -5   4  11        7.01       17.46     14.14 o 
  -4   4  11       22.89       17.35     13.24 o 
  -3   4  11       30.88       34.04      9.19 o 
  -2   4  11     2518.37     2373.88     52.72 o 
  -1   4  11     1891.52     1664.67     36.62 o 
   0   4  11        8.25       -4.16      7.91 o 
   1   4  11     2188.02     2107.22     24.45 o 
   2   4  11      134.95      130.16      9.92 o 
   3   4  11      143.95      149.68     12.54 o 
   4   4  11     2573.71     2407.61    104.93 o 
   5   4  11        0.56        6.50     12.86 o 
   6   4  11      178.94      177.79     16.23 o 
   7   4  11       95.74       81.66     14.30 o 
   8   4  11      195.75      194.86     21.77 o 
   9   4  11       55.78       39.98     14.47 o 
  10   4  11        5.51       24.60     18.63 o 
  11   4  11       18.87        9.96     17.04 o 
 -12   5  11       39.41       38.81     35.71 o 
 -11   5  11       86.55       71.82     36.10 o 
 -10   5  11        6.12       -0.24     17.59 o 
  -9   5  11      426.02      487.64     50.24 o 
  -8   5  11      472.77      442.05     21.74 o 
  -7   5  11      719.06      708.90     27.44 o 
  -6   5  11      132.20      139.22     16.53 o 
  -5   5  11      655.08      538.29     39.13 o 
  -4   5  11       94.17       95.75     14.97 o 
  -3   5  11     1068.51      999.48     36.92 o 
  -2   5  11       10.57        0.96      8.16 o 
  -1   5  11      353.37      339.93     13.64 o 
   0   5  11     2025.51     1977.53     48.05 o 
   1   5  11      407.88      426.30     16.95 o 
   2   5  11       53.59       47.07     10.23 o 
   3   5  11     3722.07     3568.59     71.94 o 
   4   5  11     1487.02     1337.46     34.32 o 
   5   5  11      895.36      900.12     28.25 o 
   6   5  11      139.24      137.75     16.09 o 
   7   5  11      487.34      426.16     37.34 o 
   8   5  11       99.74       78.07     17.43 o 
   9   5  11      269.00      234.44     20.72 o 
  10   5  11      268.37      282.55     24.51 o 
  11   5  11      355.58      301.71     28.70 o 
 -11   6  11      336.98      392.01     28.78 o 
 -10   6  11        5.84      -15.55     17.12 o 
  -9   6  11       37.38       31.23     18.98 o 
  -8   6  11      132.21      139.90     19.80 o 
  -7   6  11     2647.18     2695.74     48.11 o 
  -6   6  11     1782.73     1548.12     33.25 o 
  -5   6  11       11.01       21.31     13.85 o 
  -4   6  11     1162.06     1098.64     46.36 o 
  -3   6  11       75.48       78.91     13.97 o 
  -2   6  11      323.21      341.73     18.99 o 
  -1   6  11     2368.92     2138.79     23.12 o 
   0   6  11       79.91       71.66      8.68 o 
   1   6  11     6245.21     6008.45    117.09 o 
   2   6  11     3761.95     3652.30     53.85 o 
   3   6  11      597.24      599.94     22.61 o 
   4   6  11     1291.06     1196.47     25.88 o 
   5   6  11     1132.67     1087.80     49.14 o 
   6   6  11     1311.39     1278.75     41.76 o 
   7   6  11     2267.03     2063.89     56.90 o 
   8   6  11      134.46       96.11     15.25 o 
   9   6  11      174.41      197.42     18.89 o 
  10   6  11       78.88       81.69     17.42 o 
  11   6  11       13.05       22.04     17.69 o 
 -11   7  11       64.15       74.27     20.72 o 
 -10   7  11      391.77      381.06     28.01 o 
  -9   7  11      589.86      617.12     34.08 o 
  -8   7  11      184.63      158.21     20.44 o 
  -7   7  11     1135.20     1062.08    130.08 o 
  -6   7  11      308.10      249.58     22.74 o 
  -5   7  11        1.64        8.20     16.85 o 
  -4   7  11      451.75      391.47     26.17 o 
  -3   7  11     3555.42     3164.78     44.02 o 
  -2   7  11     1792.76     1640.27     23.77 o 
  -1   7  11     1524.52     1348.84     24.18 o 
   0   7  11      106.70      100.08      9.12 o 
   1   7  11      167.19      188.75     12.68 o 
   2   7  11     2049.16     2036.13     29.23 o 
   3   7  11     4178.60     4039.35     99.16 o 
   4   7  11      975.50      921.24     23.94 o 
   5   7  11       20.78       14.92     10.72 o 
   6   7  11      335.70      324.94     22.74 o 
   7   7  11      927.14      846.27     88.75 o 
   8   7  11      158.99      121.40     37.81 o 
   9   7  11      906.53      807.98     30.70 o 
  10   7  11      533.38      539.51     50.12 o 
  11   7  11      723.48      772.04     33.44 o 
 -11   8  11       78.26       50.14     34.86 o 
 -10   8  11        6.56      -15.78     19.94 o 
  -9   8  11      251.92      235.20     23.76 o 
  -8   8  11      291.12      263.18     49.04 o 
  -7   8  11      364.74      340.41     27.11 o 
  -6   8  11      613.42      640.56     33.64 o 
  -5   8  11      765.80      700.24     86.69 o 
  -4   8  11       12.58       31.41     18.64 o 
  -3   8  11     1915.33     1589.09     70.31 o 
  -2   8  11      127.32      129.88     14.57 o 
  -1   8  11      768.17      685.23     29.71 o 
   0   8  11     1293.86     1195.32     25.51 o 
   1   8  11     3557.66     3487.33    116.64 o 
   2   8  11     4091.92     3926.92     68.18 o 
   3   8  11        5.78       -7.60     10.09 o 
   4   8  11        1.46       -3.43     10.18 o 
   5   8  11        0.91        4.93     10.27 o 
   6   8  11     1041.81     1145.06    121.83 o 
   7   8  11      614.67      641.24     30.41 o 
   8   8  11      761.36      696.21     28.59 o 
   9   8  11       26.31       23.61     15.06 o 
  10   8  11       17.54        8.22     15.67 o 
  11   8  11        5.77       40.29     25.57 o 
 -11   9  11        0.25       -7.47     19.00 o 
 -10   9  11       85.94       83.92     20.84 o 
  -9   9  11      216.92      199.77     24.74 o 
  -8   9  11        2.50       -4.88     18.75 o 
  -7   9  11     1400.90     1323.15     40.04 o 
  -6   9  11       26.41       26.16     18.85 o 
  -5   9  11      111.83       92.87     25.18 o 
  -4   9  11      775.64      642.41     33.54 o 
  -3   9  11      111.83       95.85     14.78 o 
  -2   9  11      442.90      415.81     26.67 o 
  -1   9  11       26.07       11.41     15.62 o 
   0   9  11      337.51      339.68     16.56 o 
   1   9  11      282.64      250.48     16.42 o 
   2   9  11      145.47      119.60     11.82 o 
   3   9  11      323.15      300.74     18.03 o 
   4   9  11      764.65      748.71     22.89 o 
   5   9  11      158.41      169.28     14.30 o 
   6   9  11      200.47      199.48     17.24 o 
   7   9  11      299.53      279.68     23.69 o 
   8   9  11      133.18      110.83     23.86 o 
   9   9  11      371.84      350.72     25.17 o 
  10   9  11      135.24      110.55     30.21 o 
 -10  10  11       64.42       54.39     20.79 o 
  -9  10  11      347.76      356.80     30.09 o 
  -8  10  11      121.14      101.86     20.34 o 
  -7  10  11       19.46       -9.45     17.99 o 
  -6  10  11       24.97       16.50     20.12 o 
  -5  10  11      126.90      128.80     40.05 o 
  -4  10  11        5.22       11.21     19.45 o 
  -3  10  11        1.77      -13.66     13.66 o 
  -2  10  11      812.74      764.70     32.57 o 
  -1  10  11      132.48       85.94     16.96 o 
   0  10  11      191.44      217.27     20.48 o 
   1  10  11      517.47      524.75     20.11 o 
   2  10  11      203.97      198.02     13.06 o 
   3  10  11        0.91        5.77      9.57 o 
   4  10  11      271.59      254.10     16.41 o 
   5  10  11      237.46      214.71     43.50 o 
   6  10  11        0.87        3.96     12.97 o 
   7  10  11       28.66       31.16     14.77 o 
   8  10  11      300.08      246.48     60.62 o 
   9  10  11       30.10       21.25     15.15 o 
  10  10  11       67.19       51.73     17.06 o 
 -10  11  11       60.62       34.44     23.42 o 
  -9  11  11        7.01       -7.04     19.99 o 
  -8  11  11      122.38      123.66     22.23 o 
  -7  11  11       87.67       66.54     20.69 o 
  -6  11  11      258.95      238.17     30.49 o 
  -5  11  11      225.02      275.13     29.90 o 
  -4  11  11      121.20      121.69     18.78 o 
  -3  11  11      200.90      168.93     28.53 o 
  -2  11  11       79.85       65.36     31.73 o 
  -1  11  11      282.01      278.72     24.21 o 
   0  11  11     1583.03     1472.28     99.94 o 
   1  11  11       95.09       84.61     16.62 o 
   2  11  11      161.13      156.31     16.43 o 
   3  11  11     1416.71     1488.64     41.56 o 
   4  11  11       33.02       43.87     13.69 o 
   5  11  11      114.18      110.36     13.09 o 
   6  11  11       35.66       44.42     14.40 o 
   7  11  11      222.18      189.46     18.23 o 
   8  11  11        5.54        1.15     14.11 o 
   9  11  11        3.83        3.57     13.80 o 
 -10  12  11       47.81        2.35     21.41 o 
  -9  12  11       36.39        8.24     19.88 o 
  -8  12  11        8.39      -27.77     27.77 o 
  -7  12  11      696.20      701.92     36.09 o 
  -6  12  11      765.75      710.37     36.46 o 
  -5  12  11       68.22       54.08     16.07 o 
  -4  12  11      700.34      710.78     59.61 o 
  -3  12  11       92.01       69.38     18.00 o 
  -2  12  11       27.58       18.43     17.02 o 
  -1  12  11      266.31      275.69     50.28 o 
   0  12  11       91.50       90.21     16.92 o 
   1  12  11      135.48       90.00     24.68 o 
   2  12  11      434.48      396.40     26.58 o 
   3  12  11      717.37      683.41     66.94 o 
   4  12  11      270.23      276.22     16.61 o 
   5  12  11      289.88      285.21     17.51 o 
   6  12  11      299.09      341.91     41.22 o 
   7  12  11      419.87      396.15     25.35 o 
   8  12  11      601.01      635.31     28.09 o 
   9  12  11        0.92       -3.95     20.92 o 
  -9  13  11       29.63       -9.86     35.41 o 
  -8  13  11      253.26      222.70     47.22 o 
  -7  13  11       98.92       46.15     22.88 o 
  -6  13  11      188.97      187.25     24.61 o 
  -5  13  11        1.58       13.62     15.06 o 
  -4  13  11      674.40      630.86     30.77 o 
  -3  13  11      338.75      331.08     26.77 o 
  -2  13  11     2363.79     2047.50     70.62 o 
  -1  13  11      222.96      230.63     20.58 o 
   0  13  11      849.36      749.93     30.27 o 
   1  13  11        1.38        5.56     15.64 o 
   2  13  11      791.52      784.20     31.01 o 
   3  13  11      269.55      328.17     24.33 o 
   4  13  11     1307.37     1365.18     60.14 o 
   5  13  11       87.75      101.48     16.69 o 
   6  13  11      648.04      621.54     26.95 o 
   7  13  11        0.80       13.33     14.93 o 
   8  13  11       25.74       26.53     16.25 o 
   9  13  11      110.18      116.67     27.12 o 
  -8  14  11       38.89       23.17     21.40 o 
  -7  14  11       33.22       17.08     20.19 o 
  -6  14  11      852.37      838.50     52.25 o 
  -5  14  11       33.59       26.40     17.25 o 
  -4  14  11      421.59      414.84     31.11 o 
  -3  14  11      317.12      311.82     30.80 o 
  -2  14  11        1.85        9.97     17.08 o 
  -1  14  11      192.30      211.35     21.02 o 
   0  14  11     1028.46     1142.91     34.65 o 
   1  14  11       11.93       28.05     15.81 o 
   2  14  11     1073.47     1107.69     57.14 o 
   3  14  11        8.22       33.08     16.74 o 
   4  14  11       10.27       46.15     17.25 o 
   5  14  11       15.61       20.95     12.14 o 
   6  14  11     1013.74     1127.78     88.67 o 
   7  14  11      152.04      167.60     19.40 o 
   8  14  11      628.46      685.88     80.07 o 
  -8  15  11      312.80      331.56     43.69 o 
  -7  15  11       11.42       -1.60     18.08 o 
  -6  15  11       19.58       10.64     21.06 o 
  -5  15  11        3.26       13.69     31.77 o 
  -4  15  11      259.12      232.00     43.19 o 
  -3  15  11       47.72       39.54     26.34 o 
  -2  15  11      708.16      673.53     39.90 o 
  -1  15  11        7.26       16.71     16.21 o 
   0  15  11      241.53      264.40     24.31 o 
   1  15  11     1127.61     1264.62     44.82 o 
   2  15  11      115.30      152.49     42.84 o 
   3  15  11       61.51       93.26     18.17 o 
   4  15  11     1184.67     1328.69     38.71 o 
   5  15  11        0.10        9.77     16.88 o 
   6  15  11      467.95      540.48     39.86 o 
   7  15  11       22.44       12.10     18.79 o 
  -7  16  11        0.16       -7.97     28.03 o 
  -6  16  11      201.77      225.90     22.28 o 
  -5  16  11       68.96       32.21     21.27 o 
  -4  16  11      233.51      238.52     25.67 o 
  -3  16  11       89.37       84.20     20.59 o 
  -2  16  11        3.23       31.39     19.13 o 
  -1  16  11        8.74       24.18     17.07 o 
   0  16  11      384.72      421.97     28.63 o 
   1  16  11       20.19       45.31     17.42 o 
   2  16  11      532.46      593.74     85.80 o 
   3  16  11       16.82       36.08     17.49 o 
   4  16  11       50.05       72.82     24.25 o 
   5  16  11        1.67        2.79     22.54 o 
   6  16  11        1.36       20.14     23.32 o 
   7  16  11        1.01      -18.05     19.37 o 
  -6  17  11       15.26       13.34     21.52 o 
  -5  17  11      256.82      246.76     28.43 o 
  -4  17  11       95.83       63.87     23.03 o 
  -3  17  11       80.00       68.09     19.76 o 
  -2  17  11       20.89       19.51     20.76 o 
  -1  17  11       84.77       88.66     30.10 o 
   0  17  11      102.93      116.95     30.02 o 
   1  17  11        6.68       26.04     16.89 o 
   2  17  11       26.81       64.92     22.47 o 
   3  17  11       10.91       24.95     21.23 o 
   4  17  11        8.62       15.65     21.92 o 
   5  17  11       18.22       23.71     23.55 o 
  -5  18  11        0.40      -22.86     22.86 o 
  -4  18  11       88.58       95.35     23.53 o 
  -3  18  11      227.24      215.43     23.58 o 
  -2  18  11       70.86       96.88     21.68 o 
  -1  18  11       27.67        1.39     20.69 o 
   0  18  11      138.21      152.31     24.87 o 
   1  18  11        0.54      -14.87     20.69 o 
   2  18  11       17.24       20.45     20.92 o 
   3  18  11        2.82       -7.82     22.23 o 
   4  18  11        0.46       38.66     24.40 o 
  -3  19  11        0.01       -2.87     21.38 o 
  -2  19  11      154.78      193.45     29.90 o 
  -1  19  11       28.17       35.02     22.62 o 
   0  19  11      108.35       98.31     24.87 o 
   1  19  11       95.09      148.98     26.26 o 
   2  19  11       94.50       78.09     24.40 o 
   3  19  11        1.72        1.86     22.93 o 
 -12   0  12        0.93      -34.24     34.24 o 
 -10   0  12      447.98      485.29     46.02 o 
  -8   0  12     1388.80     1316.81     64.46 o 
  -6   0  12        7.04       12.95     14.82 o 
  -4   0  12     9709.83     8989.47     72.55 o 
  -2   0  12     4431.46     4458.92     72.86 o 
   0   0  12      335.36      334.84     21.80 o 
   2   0  12     1634.34     1492.07     33.00 o 
   4   0  12     4386.76     4242.60     56.83 o 
   6   0  12      120.31      115.51     21.31 o 
   8   0  12      921.05      781.47     40.29 o 
  10   0  12     1510.20     1411.87     54.15 o 
 -12   1  12       98.73       48.58     39.74 o 
 -11   1  12       98.62       77.17     24.67 o 
 -10   1  12      102.44      110.87     26.87 o 
  -9   1  12       58.32       20.15     22.17 o 
  -8   1  12      199.84      211.40     35.56 o 
  -7   1  12       67.95       41.37     14.67 o 
  -6   1  12     2402.98     2013.27     35.01 o 
  -5   1  12        6.31        4.77     10.66 o 
  -4   1  12     2671.14     2431.58     37.47 o 
  -3   1  12        3.11        5.49     10.04 o 
  -2   1  12     1876.41     1848.93     30.72 o 
  -1   1  12        1.66       -9.09      9.09 o 
   0   1  12     2188.79     2142.63     25.65 o 
   1   1  12     1030.02      930.12     22.11 o 
   2   1  12     1485.36     1437.51     23.04 o 
   3   1  12      417.78      405.34     17.91 o 
   4   1  12        7.34        9.75     10.37 o 
   5   1  12        2.74        8.27     12.14 o 
   6   1  12     3502.47     3105.90     46.33 o 
   7   1  12      141.02      114.37     27.89 o 
   8   1  12      228.61      283.14     22.95 o 
   9   1  12       59.38       68.08     16.37 o 
  10   1  12      552.27      494.86     28.84 o 
  11   1  12        4.25       10.72     16.67 o 
 -12   2  12        1.88      -23.58     23.58 o 
 -11   2  12       25.95      -18.61     22.72 o 
 -10   2  12      105.54      127.59     26.57 o 
  -9   2  12      101.44      115.67     32.62 o 
  -8   2  12       69.00       37.67     23.21 o 
  -7   2  12      881.55      885.94     29.41 o 
  -6   2  12      103.91      107.78     15.66 o 
  -5   2  12     1604.92     1384.64     34.54 o 
  -4   2  12      694.65      660.53     21.85 o 
  -3   2  12       10.86       11.24     10.08 o 
  -2   2  12     4798.15     4520.29     67.29 o 
  -1   2  12     1842.84     1668.42     24.48 o 
   0   2  12     2127.93     1986.20     39.65 o 
   1   2  12      509.11      439.77     16.87 o 
   2   2  12      364.66      355.26     16.03 o 
   3   2  12      355.52      365.64     17.02 o 
   4   2  12     1073.20     1088.15     25.16 o 
   5   2  12      138.16      131.68     14.73 o 
   6   2  12       37.59       36.77     13.12 o 
   7   2  12      790.63      698.89     31.65 o 
   8   2  12       49.64       58.47     14.58 o 
   9   2  12       17.03       20.56     14.39 o 
  10   2  12      642.73      593.17     41.49 o 
  11   2  12       29.63       37.52     17.06 o 
 -11   3  12      271.39      234.25     28.13 o 
 -10   3  12      126.66      119.95     33.82 o 
  -9   3  12      128.28      159.70     24.90 o 
  -8   3  12       13.43        7.70     14.59 o 
  -7   3  12     1015.21      942.64     29.44 o 
  -6   3  12      175.07      182.49     17.84 o 
  -5   3  12      920.06      850.71     29.05 o 
  -4   3  12      114.62      120.92     15.91 o 
  -3   3  12     5774.67     5478.28     89.27 o 
  -2   3  12        5.99       10.60      9.26 o 
  -1   3  12      122.13      113.70     10.60 o 
   0   3  12        3.20       -6.17      8.78 o 
   1   3  12       63.69       60.60      9.73 o 
   2   3  12      635.99      672.97     19.71 o 
   3   3  12      834.78      769.11     22.70 o 
   4   3  12      102.87       52.00     23.65 o 
   5   3  12       82.27       81.40     14.75 o 
   6   3  12      478.08      391.34     23.23 o 
   7   3  12      577.41      523.65     25.09 o 
   8   3  12       26.62       23.12     13.62 o 
   9   3  12      200.37      154.51     17.77 o 
  10   3  12      148.95      125.24     19.39 o 
  11   3  12      118.88      114.46     19.90 o 
 -11   4  12       85.18       71.82     38.27 o 
 -10   4  12      116.58      143.87     40.67 o 
  -9   4  12      176.80      182.22     18.00 o 
  -8   4  12       12.40        3.54     15.36 o 
  -7   4  12      632.41      651.31     28.55 o 
  -6   4  12      257.65      254.44     19.40 o 
  -5   4  12       46.43       37.71     20.02 o 
  -4   4  12      290.10      314.35     20.43 o 
  -3   4  12       70.92       89.91     15.39 o 
  -2   4  12       23.97       16.88      9.40 o 
  -1   4  12     2012.51     1916.01     34.26 o 
   0   4  12      549.42      548.17     18.30 o 
   1   4  12      830.02      815.65     19.85 o 
   2   4  12      664.78      630.82     19.27 o 
   3   4  12      255.14      269.38     16.21 o 
   4   4  12      305.28      283.92     21.23 o 
   5   4  12       56.83       56.53     13.80 o 
   6   4  12      148.78      118.66     15.30 o 
   7   4  12      248.53      203.96     17.09 o 
   8   4  12      100.80      103.58     15.70 o 
   9   4  12       61.61       64.12     19.79 o 
  10   4  12       53.87       33.16     16.47 o 
  11   4  12       28.65       13.68     16.34 o 
 -11   5  12      163.07      193.06     44.55 o 
 -10   5  12       54.67       56.21     27.54 o 
  -9   5  12       83.45       80.87     19.46 o 
  -8   5  12      511.27      585.52     32.49 o 
  -7   5  12      126.43      105.25     16.99 o 
  -6   5  12       21.67       22.19     16.81 o 
  -5   5  12      667.96      577.23     27.50 o 
  -4   5  12       92.29       93.76     15.35 o 
  -3   5  12     1035.29      983.87     39.11 o 
  -2   5  12     3225.15     2797.66     48.78 o 
  -1   5  12      150.42      125.48     10.36 o 
   0   5  12     1582.35     1529.40     24.25 o 
   1   5  12       13.39       12.83      8.78 o 
   2   5  12        6.53        4.23     10.21 o 
   3   5  12    11858.79    11712.96     88.21 o 
   4   5  12      142.94      110.36     21.90 o 
   5   5  12      120.75      108.04     12.96 o 
   6   5  12     1575.32     1506.84     42.07 o 
   7   5  12      326.40      250.05     53.77 o 
   8   5  12      278.62      285.47     23.04 o 
   9   5  12        7.88       17.32     15.14 o 
  10   5  12       26.84       36.91     22.47 o 
  11   5  12       22.55        0.38     18.94 o 
 -11   6  12       13.58      -11.93     39.12 o 
 -10   6  12      229.16      215.89     23.02 o 
  -9   6  12       28.38       15.26     18.49 o 
  -8   6  12      746.24      742.56     34.40 o 
  -7   6  12      207.34      170.56     21.98 o 
  -6   6  12      601.46      555.25     31.58 o 
  -5   6  12        0.35       -3.33     22.35 o 
  -4   6  12     3487.67     3098.71    112.82 o 
  -3   6  12      934.46      816.69     27.68 o 
  -2   6  12       21.47       23.01     12.89 o 
  -1   6  12     1448.96     1357.03     20.96 o 
   0   6  12       55.61       37.32      8.57 o 
   1   6  12      138.58      124.93     11.85 o 
   2   6  12     2234.21     2362.64     31.98 o 
   3   6  12     3814.44     3571.29     78.97 o 
   4   6  12      568.16      617.59     22.98 o 
   5   6  12      980.49      926.75     24.41 o 
   6   6  12     1152.82     1237.39    191.16 o 
   7   6  12       48.05       52.07     13.54 o 
   8   6  12      484.46      484.21     55.94 o 
   9   6  12      176.01      144.10     24.40 o 
  10   6  12      633.53      630.75     30.40 o 
 -11   7  12       33.27       32.42     21.20 o 
 -10   7  12        1.43      -21.23     21.23 o 
  -9   7  12      128.84      121.47     21.78 o 
  -8   7  12      486.32      453.97     29.45 o 
  -7   7  12       81.95       50.24     19.67 o 
  -6   7  12      906.95      770.03     49.54 o 
  -5   7  12      737.61      581.87     32.37 o 
  -4   7  12      224.20      218.81     21.64 o 
  -3   7  12       24.12       26.24     17.69 o 
  -2   7  12     1074.25      963.97     26.47 o 
  -1   7  12     1946.48     1720.76     31.70 o 
   0   7  12     2014.49     1890.76     58.59 o 
   1   7  12     4768.63     4506.98     44.12 o 
   2   7  12     1821.69     1798.74     77.66 o 
   3   7  12      268.26      212.03     15.49 o 
   4   7  12      230.16      220.19     14.42 o 
   5   7  12      786.79      842.91     33.84 o 
   6   7  12     1094.51     1129.59     30.95 o 
   7   7  12      128.14      110.69     15.74 o 
   8   7  12      262.71      247.32     31.57 o 
   9   7  12      170.01      148.85     18.38 o 
  10   7  12       12.36       10.51     15.73 o 
 -11   8  12       77.64       42.68     21.99 o 
 -10   8  12      190.27      146.93     22.16 o 
  -9   8  12       29.95        7.62     19.51 o 
  -8   8  12      300.50      333.23     43.89 o 
  -7   8  12       20.08       13.08     18.89 o 
  -6   8  12      106.99       84.23     19.42 o 
  -5   8  12     1165.62     1027.34     44.24 o 
  -4   8  12       10.13        4.42     17.29 o 
  -3   8  12      247.46      228.07     28.16 o 
  -2   8  12      308.02      317.24     25.58 o 
  -1   8  12      970.10      884.30     32.58 o 
   0   8  12        1.82       -7.66      8.75 o 
   1   8  12      411.93      351.80     18.23 o 
   2   8  12     1975.31     1846.96     37.21 o 
   3   8  12     1599.33     1627.68     49.28 o 
   4   8  12     1560.93     1530.98     60.18 o 
   5   8  12      413.62      411.60     20.94 o 
   6   8  12      849.62      856.78     28.82 o 
   7   8  12       35.14       48.84     14.16 o 
   8   8  12      292.41      298.86     52.33 o 
   9   8  12      550.05      525.42     27.97 o 
  10   8  12      379.38      340.12     26.68 o 
 -10   9  12      200.73      187.25     23.62 o 
  -9   9  12       80.75       53.48     21.45 o 
  -8   9  12        2.32       -6.65     18.72 o 
  -7   9  12        5.62       -6.46     18.62 o 
  -6   9  12      618.14      560.26     30.10 o 
  -5   9  12       44.53       43.37     20.04 o 
  -4   9  12      191.81      163.89     30.87 o 
  -3   9  12     1711.67     1609.42     66.38 o 
  -2   9  12        6.44       -9.71     14.92 o 
  -1   9  12       14.17        8.70     15.99 o 
   0   9  12       34.47       45.17     16.76 o 
   1   9  12       63.07       50.54      9.98 o 
   2   9  12     1006.18      969.00     40.69 o 
   3   9  12      327.98      325.19     27.47 o 
   4   9  12     2134.44     2153.92    100.15 o 
   5   9  12      260.41      269.32     18.75 o 
   6   9  12     1056.19     1016.84     30.23 o 
   7   9  12      617.06      626.22     27.28 o 
   8   9  12        1.87       -7.01     13.66 o 
   9   9  12       56.48       34.57     16.34 o 
  10   9  12       21.87       14.59     16.15 o 
 -10  10  12        6.51      -18.99     18.99 o 
  -9  10  12        6.65       -7.32     20.20 o 
  -8  10  12      307.60      359.09     29.12 o 
  -7  10  12       56.78       52.17     20.34 o 
  -6  10  12      261.08      277.53     27.41 o 
  -5  10  12        1.79       -2.31     21.54 o 
  -4  10  12      266.94      196.23     24.07 o 
  -3  10  12       19.33       18.80     14.55 o 
  -2  10  12        7.22       12.60     15.93 o 
  -1  10  12     1414.35     1331.99     93.20 o 
   0  10  12       11.98        2.90     14.86 o 
   1  10  12      801.32      753.60     31.21 o 
   2  10  12      231.10      266.49     23.18 o 
   3  10  12       27.22       30.00     10.88 o 
   4  10  12        2.46       13.77     10.57 o 
   5  10  12       17.44       15.24     11.54 o 
   6  10  12      972.72      934.05     30.77 o 
   7  10  12      336.66      360.41     25.44 o 
   8  10  12       80.50       66.55     20.72 o 
   9  10  12        5.87       -8.30     14.66 o 
  -9  11  12        0.50      -19.85     19.85 o 
  -8  11  12      248.00      237.27     32.50 o 
  -7  11  12       22.86        2.52     21.09 o 
  -6  11  12       55.80       39.68     21.52 o 
  -5  11  12      442.75      392.44     29.38 o 
  -4  11  12       99.53      113.47     16.72 o 
  -3  11  12       83.87      104.87     19.66 o 
  -2  11  12      822.91      917.05     65.31 o 
  -1  11  12       97.66      123.86     19.00 o 
   0  11  12       84.90       91.86     16.75 o 
   1  11  12        1.45       -4.82     14.82 o 
   2  11  12      173.99      186.12     12.86 o 
   3  11  12     1437.86     1411.00     49.56 o 
   4  11  12      456.22      449.18     29.04 o 
   5  11  12       45.94       31.02     11.79 o 
   6  11  12      507.67      514.77     26.94 o 
   7  11  12      137.39      137.97     18.21 o 
   8  11  12       26.61        5.81     13.70 o 
   9  11  12        0.87       -8.95     19.87 o 
  -9  12  12       46.65       55.81     22.68 o 
  -8  12  12        8.49      -19.36     19.36 o 
  -7  12  12      150.81      129.82     23.47 o 
  -6  12  12      227.77      242.03     29.83 o 
  -5  12  12       11.94       -7.46     15.55 o 
  -4  12  12      488.26      467.76     54.24 o 
  -3  12  12      721.99      726.60     49.12 o 
  -2  12  12       69.82       43.96     16.74 o 
  -1  12  12     1340.08     1365.85     37.39 o 
   0  12  12      348.67      311.95     24.08 o 
   1  12  12      101.67       99.57     17.43 o 
   2  12  12      739.50      747.39     45.09 o 
   3  12  12      657.03      692.91     29.56 o 
   4  12  12      224.39      211.95     16.08 o 
   5  12  12      138.30      125.17     14.22 o 
   6  12  12      131.99      132.91     17.13 o 
   7  12  12       42.66       44.39     27.04 o 
   8  12  12      397.65      375.17     29.44 o 
  -8  13  12       54.08       36.74     22.36 o 
  -7  13  12       30.93       16.93     22.32 o 
  -6  13  12        9.78       -2.18     19.19 o 
  -5  13  12      664.04      619.13     28.37 o 
  -4  13  12      102.16       53.47     20.16 o 
  -3  13  12       50.11       44.70     18.53 o 
  -2  13  12      242.95      193.76     20.84 o 
  -1  13  12     1222.15     1176.92     38.43 o 
   0  13  12      365.16      337.14     24.80 o 
   1  13  12     1105.30     1086.57     34.49 o 
   2  13  12       74.93      118.15     45.67 o 
   3  13  12       35.82       58.73     22.93 o 
   4  13  12      161.73      141.17     22.32 o 
   5  13  12      396.41      432.18     30.67 o 
   6  13  12      249.30      299.82     42.77 o 
   7  13  12      706.89      741.33     49.04 o 
   8  13  12        0.37        6.79     27.35 o 
  -8  14  12       68.00       18.33     24.14 o 
  -7  14  12       24.70       16.02     18.08 o 
  -6  14  12        5.46      -12.80     16.41 o 
  -5  14  12      395.07      406.29     27.49 o 
  -4  14  12        1.12       -0.35     19.23 o 
  -3  14  12      429.66      383.37     28.11 o 
  -2  14  12      258.07      191.36     42.26 o 
  -1  14  12      185.86      188.13     26.30 o 
   0  14  12      384.64      379.29     25.61 o 
   1  14  12       45.79       57.45     17.24 o 
   2  14  12      200.44      186.53     48.50 o 
   3  14  12     1048.65     1243.09     63.10 o 
   4  14  12       18.15       36.90     37.23 o 
   5  14  12      489.98      601.38     24.24 o 
   6  14  12        0.81        3.82     14.13 o 
   7  14  12       28.48       24.16     39.24 o 
  -7  15  12      149.11      167.85     22.76 o 
  -6  15  12       37.42       34.23     18.54 o 
  -5  15  12      329.83      340.71     31.04 o 
  -4  15  12      250.39      239.39     24.98 o 
  -3  15  12        3.78        5.76     19.30 o 
  -2  15  12        7.59       35.34     19.02 o 
  -1  15  12      455.39      488.92     57.68 o 
   0  15  12       14.89       21.29     17.84 o 
   1  15  12      395.93      496.31     50.90 o 
   2  15  12       82.35      106.38     46.91 o 
   3  15  12       13.72       41.03     17.57 o 
   4  15  12       48.90       63.81     17.97 o 
   5  15  12      486.93      590.07     32.88 o 
   6  15  12      115.35      119.70     27.35 o 
   7  15  12      450.59      470.14     81.66 o 
  -6  16  12      331.52      364.82     31.04 o 
  -5  16  12       19.36       20.47     21.76 o 
  -4  16  12       61.49       52.34     20.21 o 
  -3  16  12      186.63      174.10     38.43 o 
  -2  16  12      258.74      209.97     22.29 o 
  -1  16  12      258.49      265.54     56.75 o 
   0  16  12      272.55      322.70     25.31 o 
   1  16  12       29.95       79.69     22.85 o 
   2  16  12      127.76      147.04     30.91 o 
   3  16  12       55.05      106.29     20.18 o 
   4  16  12        2.20       30.76     17.18 o 
   5  16  12       70.32      101.64     26.73 o 
   6  16  12      158.26      210.96     31.30 o 
  -5  17  12        6.93       22.20     23.11 o 
  -4  17  12      384.31      375.11     30.83 o 
  -3  17  12       46.26       26.08     18.90 o 
  -2  17  12       71.01       79.77     21.06 o 
  -1  17  12       52.27       35.49     18.15 o 
   0  17  12        1.09       51.52     29.36 o 
   1  17  12       24.08       53.64     25.84 o 
   2  17  12       46.04       59.69     31.96 o 
   3  17  12        1.19       11.70     21.77 o 
   4  17  12        5.64      -10.69     22.47 o 
   5  17  12       29.37       34.01     24.87 o 
  -4  18  12       18.01       22.70     31.22 o 
  -3  18  12       40.17       52.40     43.19 o 
  -2  18  12       93.70      123.97     63.92 o 
  -1  18  12       44.76       94.03     20.92 o 
   0  18  12      266.22      358.23     35.64 o 
   1  18  12       84.99       96.53     24.48 o 
   2  18  12      124.27      123.18     25.49 o 
   3  18  12      270.52      302.84     37.42 o 
  -1  19  12      315.22      369.62     37.57 o 
   0  19  12       92.92       93.28     26.57 o 
   1  19  12      193.12      195.23     28.82 o 
 -11   0  13      161.62      117.45     40.52 o 
  -9   0  13      141.41      104.28     37.19 o 
  -7   0  13      279.61      233.97     40.60 o 
  -5   0  13     1230.49     1056.79     34.45 o 
  -3   0  13      421.45      390.26     25.22 o 
  -1   0  13     3802.48     3682.50     72.71 o 
   1   0  13      249.19      269.12     24.64 o 
   3   0  13      569.56      523.78     36.61 o 
   5   0  13     3972.12     3691.19     69.65 o 
   7   0  13      561.01      495.13     35.87 o 
   9   0  13      516.31      544.56     42.15 o 
  11   0  13      639.20      703.07     46.10 o 
 -11   1  13       26.95      -16.71     24.52 o 
 -10   1  13        0.03      -24.07     24.07 o 
  -9   1  13      357.13      319.56     30.31 o 
  -8   1  13      567.20      600.03     44.59 o 
  -7   1  13       78.55       58.27     26.72 o 
  -6   1  13       44.99       42.82     15.11 o 
  -5   1  13      687.57      623.58     28.59 o 
  -4   1  13       29.43       22.93     11.17 o 
  -3   1  13      726.18      660.59     21.27 o 
  -2   1  13      129.65      143.46     12.03 o 
  -1   1  13     1117.09     1157.84     23.77 o 
   0   1  13      218.37      181.74     12.03 o 
   1   1  13      739.98      687.34     19.56 o 
   2   1  13       84.97       74.45     10.66 o 
   3   1  13      131.68      155.22     11.67 o 
   4   1  13       18.91        7.16     10.87 o 
   5   1  13      518.47      534.17     25.86 o 
   6   1  13     2116.30     1900.53     37.33 o 
   7   1  13      202.73      178.78     17.53 o 
   8   1  13       17.41       26.53     14.81 o 
   9   1  13     2422.19     2148.67     43.72 o 
  10   1  13        9.68      -11.65     15.42 o 
  11   1  13        8.32       36.79     17.49 o 
 -11   2  13      141.63      119.50     28.07 o 
 -10   2  13      164.70      181.92     27.68 o 
  -9   2  13       17.62       -7.79     24.82 o 
  -8   2  13      426.00      428.85     48.30 o 
  -7   2  13       71.72       58.83     15.41 o 
  -6   2  13        2.67        6.28     13.82 o 
  -5   2  13       12.54       27.93     14.95 o 
  -4   2  13     3329.49     3140.63     41.86 o 
  -3   2  13        7.62        9.94     10.34 o 
  -2   2  13      371.63      359.16     17.90 o 
  -1   2  13      513.69      494.59     22.02 o 
   0   2  13      121.67      114.40     11.11 o 
   1   2  13      879.98      958.44     21.21 o 
   2   2  13     1486.16     1542.09     40.75 o 
   3   2  13       28.09       15.91      9.91 o 
   4   2  13       70.57       62.43     11.94 o 
   5   2  13     1521.76     1487.88     34.16 o 
   6   2  13       25.66       24.84     20.41 o 
   7   2  13       14.63       24.44     13.54 o 
   8   2  13      197.00      186.68     38.35 o 
   9   2  13      406.03      419.55     26.66 o 
  10   2  13      561.78      523.68     30.04 o 
 -11   3  13        6.08      -28.28     37.50 o 
 -10   3  13       51.25       21.33     25.71 o 
  -9   3  13       66.79       53.75     54.58 o 
  -8   3  13      553.64      585.46     46.08 o 
  -7   3  13        1.89        9.54     15.02 o 
  -6   3  13      782.95      642.10     28.61 o 
  -5   3  13       43.00       54.19     19.00 o 
  -4   3  13       86.07       66.18     20.67 o 
  -3   3  13       20.95       20.08     14.37 o 
  -2   3  13     3172.30     3001.59     35.37 o 
  -1   3  13      917.69      919.35     21.71 o 
   0   3  13     4117.76     3971.77     56.28 o 
   1   3  13        0.13      -12.86     12.86 o 
   2   3  13       30.53       14.24      9.92 o 
   3   3  13        9.58      -15.19     15.19 o 
   4   3  13      294.07      303.51     22.70 o 
   5   3  13      360.77      293.59     21.50 o 
   6   3  13      752.05      674.48     33.97 o 
   7   3  13       67.98       42.41     13.47 o 
   8   3  13      345.85      274.45     23.06 o 
   9   3  13      388.36      355.21     25.80 o 
  10   3  13       10.03       37.28     16.54 o 
 -11   4  13      169.70      144.87     45.71 o 
 -10   4  13      397.47      474.75     49.04 o 
  -9   4  13      345.74      299.90     43.54 o 
  -8   4  13      115.26       95.26     17.58 o 
  -7   4  13       18.79       -9.09     15.25 o 
  -6   4  13      571.03      519.78     25.66 o 
  -5   4  13      379.87      315.86     21.12 o 
  -4   4  13     3188.33     3012.84     40.90 o 
  -3   4  13      673.55      598.23     27.46 o 
  -2   4  13       23.70       21.55     11.69 o 
  -1   4  13      121.50      133.88     11.57 o 
   0   4  13       56.36       51.75     11.43 o 
   1   4  13     1796.33     1647.31     29.03 o 
   2   4  13     3387.91     3338.55     53.52 o 
   3   4  13      159.51      161.54     14.07 o 
   4   4  13      426.66      469.82     22.44 o 
   5   4  13      203.94      190.65     17.13 o 
   6   4  13       28.24        0.40     12.56 o 
   7   4  13        0.28        6.00     12.43 o 
   8   4  13      223.76      214.33     18.69 o 
   9   4  13        9.01       19.38     15.20 o 
  10   4  13      571.07      488.36     28.21 o 
 -11   5  13       13.94      -40.05     40.05 o 
 -10   5  13       20.35       -1.78     38.58 o 
  -9   5  13        0.57       10.92     18.27 o 
  -8   5  13     1486.56     1496.87     40.64 o 
  -7   5  13       71.47       26.58     19.20 o 
  -6   5  13        2.40      -10.33     14.41 o 
  -5   5  13      618.75      550.23     27.14 o 
  -4   5  13       63.70       65.48     14.97 o 
  -3   5  13        8.92       -1.65     13.43 o 
  -2   5  13      551.91      544.84     25.30 o 
  -1   5  13       98.99       87.69     11.41 o 
   0   5  13      550.10      518.05     25.52 o 
   1   5  13     2518.26     2474.20     28.06 o 
   2   5  13        4.84       -0.29      9.34 o 
   3   5  13     1037.77     1098.92     27.58 o 
   4   5  13      419.13      400.38     21.48 o 
   5   5  13      171.78      174.57     14.57 o 
   6   5  13      759.99      741.89     27.49 o 
   7   5  13       12.94        8.13     12.73 o 
   8   5  13        5.21       -2.96     13.78 o 
   9   5  13      414.35      374.96     30.52 o 
  10   5  13       97.84       92.56     18.43 o 
 -10   6  13       23.33       11.43     22.97 o 
  -9   6  13      156.64      135.05     22.56 o 
  -8   6  13        5.58        4.86     27.00 o 
  -7   6  13      238.39      214.69     30.41 o 
  -6   6  13      709.32      652.03     35.37 o 
  -5   6  13       14.01       11.37     19.10 o 
  -4   6  13        3.64        1.42     16.60 o 
  -3   6  13     1734.21     1626.80     73.69 o 
  -2   6  13      158.59      168.39     15.61 o 
  -1   6  13     1384.30     1405.42     37.41 o 
   0   6  13     1752.50     1701.33     35.09 o 
   1   6  13       12.46       28.24     10.11 o 
   2   6  13     2655.96     2672.86     34.24 o 
   3   6  13        4.95       -0.86     11.44 o 
   4   6  13      163.15      171.15     14.21 o 
   5   6  13     1541.20     1658.48     63.76 o 
   6   6  13       44.92       42.32     13.84 o 
   7   6  13      415.64      398.83     23.66 o 
   8   6  13      206.18      169.32     17.99 o 
   9   6  13        0.41        7.65     15.25 o 
  10   6  13        0.01        5.00     16.68 o 
 -10   7  13       17.14        4.27     37.07 o 
  -9   7  13        7.30        0.52     19.57 o 
  -8   7  13       19.25      -10.48     20.88 o 
  -7   7  13        4.99       -4.31     17.96 o 
  -6   7  13        5.02       -6.50     17.28 o 
  -5   7  13      416.97      362.19     27.33 o 
  -4   7  13       24.37       34.30     17.23 o 
  -3   7  13      323.03      314.13     25.12 o 
  -2   7  13     1120.80      954.07     33.77 o 
  -1   7  13      618.23      569.50     23.67 o 
   0   7  13      173.39      164.92     17.75 o 
   1   7  13     3515.35     3350.04     39.67 o 
   2   7  13     5367.94     5228.38    103.80 o 
   3   7  13     1693.40     1738.75     54.86 o 
   4   7  13      427.51      396.54     21.36 o 
   5   7  13      278.53      332.32     19.90 o 
   6   7  13      100.03       76.31     27.08 o 
   7   7  13       33.22       25.39     11.36 o 
   8   7  13      117.22       93.50     16.05 o 
   9   7  13      820.94      745.40     46.48 o 
  10   7  13      128.03      137.27     20.04 o 
 -10   8  13       24.73       -0.43     20.11 o 
  -9   8  13       17.28        6.92     20.26 o 
  -8   8  13       72.01       73.54     20.80 o 
  -7   8  13      339.19      348.33     28.92 o 
  -6   8  13      134.66      128.48     34.75 o 
  -5   8  13      329.67      276.54     27.12 o 
  -4   8  13      408.51      308.77     32.42 o 
  -3   8  13      149.12      142.40     20.39 o 
  -2   8  13      548.34      593.53     32.31 o 
  -1   8  13       55.66       45.63     17.50 o 
   0   8  13      583.91      542.55     20.46 o 
   1   8  13     1876.41     1782.32     56.05 o 
   2   8  13     1918.59     1765.38    127.02 o 
   3   8  13      748.03      735.38     51.38 o 
   4   8  13       34.83       41.40     12.10 o 
   5   8  13     1852.85     1822.78     78.23 o 
   6   8  13      595.40      577.47     26.21 o 
   7   8  13      383.10      333.44     24.05 o 
   8   8  13       41.21       70.01     18.71 o 
   9   8  13       54.47       63.29     16.57 o 
 -10   9  13        3.47      -20.08     20.08 o 
  -9   9  13      252.72      216.73     25.27 o 
  -8   9  13      138.22      100.08     22.14 o 
  -7   9  13      387.18      410.17     29.33 o 
  -6   9  13      254.33      233.81     24.85 o 
  -5   9  13       18.99       30.65     18.35 o 
  -4   9  13      504.65      444.24     27.65 o 
  -3   9  13      254.39      223.25     30.41 o 
  -2   9  13      463.08      422.27     26.52 o 
  -1   9  13      201.56      215.85     21.11 o 
   0   9  13      751.64      674.82     31.59 o 
   1   9  13      302.23      312.07     17.09 o 
   2   9  13       31.43       36.46     10.53 o 
   3   9  13      493.61      563.97     49.86 o 
   4   9  13       49.63       35.73     11.94 o 
   5   9  13      954.98      995.79     36.04 o 
   6   9  13      110.05      137.04     17.36 o 
   7   9  13      183.64      173.47     18.93 o 
   8   9  13      102.49       66.22     16.14 o 
   9   9  13      154.91      146.37     18.91 o 
  -9  10  13      110.11      116.72     24.33 o 
  -8  10  13        2.24      -22.73     23.13 o 
  -7  10  13        4.20      -12.17     18.90 o 
  -6  10  13      173.15      164.10     23.67 o 
  -5  10  13      743.03      713.54     66.43 o 
  -4  10  13      776.71      714.62     87.27 o 
  -3  10  13       38.83       41.64     17.24 o 
  -2  10  13        1.63        9.18     16.85 o 
  -1  10  13        5.51       10.23     15.48 o 
   0  10  13      117.56      119.66     20.80 o 
   1  10  13      643.43      628.62     29.88 o 
   2  10  13      927.01      949.47     52.96 o 
   3  10  13     2064.24     2124.77     75.53 o 
   4  10  13      514.77      586.98     28.11 o 
   5  10  13       81.58       80.90     13.55 o 
   6  10  13        9.80       -0.55     13.56 o 
   7  10  13      135.41      128.54     25.53 o 
   8  10  13        2.65        5.74     14.12 o 
   9  10  13      257.51      226.71     21.13 o 
  -9  11  13       12.64       -0.36     22.45 o 
  -8  11  13      278.94      267.39     67.09 o 
  -7  11  13      315.98      215.39     24.48 o 
  -6  11  13       71.05       50.80     21.79 o 
  -5  11  13      473.90      479.77     30.80 o 
  -4  11  13      108.66       68.73     20.04 o 
  -3  11  13      226.22      175.26     24.25 o 
  -2  11  13      201.30      185.08     21.42 o 
  -1  11  13     2021.30     1934.39     66.74 o 
   0  11  13      408.55      423.20     28.12 o 
   1  11  13      355.77      339.74     24.61 o 
   2  11  13      211.49      231.58     32.15 o 
   3  11  13       13.81       29.24     11.08 o 
   4  11  13       37.32       26.02     11.58 o 
   5  11  13      211.69      219.07     23.72 o 
   6  11  13      700.08      767.04     52.18 o 
   7  11  13      776.11      769.94     35.13 o 
   8  11  13       94.56       86.28     36.99 o 
  -8  12  13        0.47      -19.29     19.29 o 
  -7  12  13       17.91       -9.26     19.51 o 
  -6  12  13      144.19      101.03     22.98 o 
  -5  12  13        1.29       -9.91     20.18 o 
  -4  12  13       68.47       65.34     19.74 o 
  -3  12  13      914.71      852.43     51.56 o 
  -2  12  13        0.82       -4.90     17.35 o 
  -1  12  13      448.64      413.13     27.89 o 
   0  12  13      357.38      381.22     26.41 o 
   1  12  13      157.30      151.17     19.90 o 
   2  12  13      113.54      104.54     18.11 o 
   3  12  13      224.24      243.09     21.96 o 
   4  12  13      357.35      338.21     51.10 o 
   5  12  13      517.88      560.34     23.82 o 
   6  12  13      202.17      254.62     43.85 o 
   7  12  13       35.29       58.51     16.05 o 
   8  12  13       37.88       17.82     16.10 o 
  -8  13  13      121.69       95.26     24.62 o 
  -7  13  13      322.97      272.14     56.48 o 
  -6  13  13      119.71       99.71     19.79 o 
  -5  13  13        6.77       -5.71     18.99 o 
  -4  13  13       56.56       52.43     23.20 o 
  -3  13  13       37.19       17.91     18.25 o 
  -2  13  13      262.02      278.01     24.91 o 
  -1  13  13       81.52       87.95     26.77 o 
   0  13  13       39.22       47.50     17.32 o 
   1  13  13      400.85      397.94     27.82 o 
   2  13  13     1276.23     1340.56    100.75 o 
   3  13  13        1.00       -8.40     16.75 o 
   4  13  13       71.54      119.74     20.59 o 
   5  13  13      211.42      220.68     16.50 o 
   6  13  13        0.67       25.57     14.92 o 
   7  13  13      294.45      272.83     39.94 o 
  -7  14  13        2.47        3.99     20.41 o 
  -6  14  13      125.07      101.58     26.73 o 
  -5  14  13       19.65       29.68     20.24 o 
  -4  14  13        4.16      -11.60     19.64 o 
  -3  14  13       14.62       -6.95     21.85 o 
  -2  14  13      419.86      434.34     27.36 o 
  -1  14  13       54.78       45.33     18.20 o 
   0  14  13      374.54      366.82     27.27 o 
   1  14  13        1.82       10.27     16.27 o 
   2  14  13        1.40        7.38     16.14 o 
   3  14  13       27.87       57.02     18.68 o 
   4  14  13      383.06      474.81     32.77 o 
   5  14  13      139.95      166.60     21.34 o 
   6  14  13      631.28      652.66     37.19 o 
  -6  15  13       14.16       17.69     21.92 o 
  -5  15  13       12.72       46.77     23.75 o 
  -4  15  13      208.87      183.97     23.99 o 
  -3  15  13       82.52       65.42     19.99 o 
  -2  15  13       19.96       33.04     17.80 o 
  -1  15  13      416.08      444.76     56.98 o 
   0  15  13      115.03      115.12     19.52 o 
   1  15  13       52.95       63.53     32.81 o 
   2  15  13      124.05      162.43     20.35 o 
   3  15  13       62.97       85.03     20.01 o 
   4  15  13      197.34      303.83     62.21 o 
   5  15  13      240.44      295.28     41.14 o 
   6  15  13        5.52       24.40     25.64 o 
  -5  16  13      379.69      289.30     85.26 o 
  -4  16  13        2.66       -3.60     20.89 o 
  -3  16  13      128.93      129.15     22.63 o 
  -2  16  13       73.43       95.12     49.93 o 
  -1  16  13        3.84        7.39     16.85 o 
   0  16  13      304.46      323.57     26.31 o 
   1  16  13       87.14      122.46     43.04 o 
   2  16  13       22.04       44.39     21.58 o 
   3  16  13      154.14      221.10     57.25 o 
   4  16  13       80.15      106.52     21.24 o 
   5  16  13       52.46       76.64     21.69 o 
  -4  17  13        7.56       29.08     34.13 o 
  -3  17  13       79.09       89.06     35.71 o 
  -2  17  13        0.80       13.78     18.24 o 
  -1  17  13      631.55      666.41     39.55 o 
   0  17  13       64.62      119.19     21.71 o 
   1  17  13      161.43      192.07     31.57 o 
   2  17  13       25.84       46.72     41.37 o 
   3  17  13        4.97       -8.21     23.55 o 
  -2  18  13       27.35       53.83     49.85 o 
  -1  18  13        8.84       24.23     23.51 o 
   0  18  13      112.56      202.13     61.47 o 
   1  18  13      133.38      164.17     27.81 o 
 -10   0  14      170.83      106.14     41.37 o 
  -8   0  14        0.56      -24.87     36.41 o 
  -6   0  14       20.93       74.92     37.81 o 
  -4   0  14      164.79      150.91     33.93 o 
  -2   0  14      290.71      342.84     24.23 o 
   0   0  14      556.76      578.96     28.31 o 
   2   0  14       31.25       29.96     15.08 o 
   4   0  14       57.73       60.28     12.58 o 
   6   0  14       30.44       25.80     18.05 o 
   8   0  14     1702.75     1614.61     54.39 o 
  10   0  14      126.15      107.61     27.27 o 
 -11   1  14        9.75      -26.07     26.07 o 
 -10   1  14        1.41      -31.07     39.74 o 
  -9   1  14       41.45       -6.66     26.62 o 
  -8   1  14       53.15       11.34     26.24 o 
  -7   1  14      125.72      105.85     28.65 o 
  -6   1  14        7.18       37.92     26.91 o 
  -5   1  14     1009.64      967.97     31.90 o 
  -4   1  14       44.44       49.43     11.16 o 
  -3   1  14       91.96       78.04     11.78 o 
  -2   1  14     1971.57     1987.81     46.97 o 
  -1   1  14      141.96      117.15     11.80 o 
   0   1  14        3.10       -5.86      9.65 o 
   1   1  14       99.42      103.70     10.99 o 
   2   1  14      165.21      126.32     11.42 o 
   3   1  14      474.63      497.64     19.21 o 
   4   1  14     2818.08     2934.35     73.50 o 
   5   1  14       10.61        8.70     13.11 o 
   6   1  14      141.10      111.58     16.06 o 
   7   1  14      150.69      157.09     17.06 o 
   8   1  14       34.95       43.18     14.63 o 
   9   1  14      563.97      539.75     28.81 o 
  10   1  14       68.87       63.37     17.39 o 
 -10   2  14       74.37       62.91     28.23 o 
  -9   2  14      502.36      543.96     39.46 o 
  -8   2  14       20.30       -2.73     31.11 o 
  -7   2  14     1089.17     1048.18     62.83 o 
  -6   2  14      192.24      131.98     17.64 o 
  -5   2  14       81.48       78.52     16.50 o 
  -4   2  14        0.49       10.53     14.60 o 
  -3   2  14     2113.79     2083.66     30.84 o 
  -2   2  14      132.86      115.78     11.93 o 
  -1   2  14     1745.43     1725.19     25.90 o 
   0   2  14        6.30        6.20      9.77 o 
   1   2  14       33.04       37.18     10.19 o 
   2   2  14       11.11        0.47      9.66 o 
   3   2  14      245.98      276.59     16.92 o 
   4   2  14      772.08      740.37     23.49 o 
   5   2  14     2337.33     2237.62     40.67 o 
   6   2  14      528.67      497.70     25.24 o 
   7   2  14      361.02      356.05     23.47 o 
   8   2  14      453.33      445.65     26.84 o 
   9   2  14        6.39        3.57     14.68 o 
  10   2  14       93.75       96.08     18.28 o 
 -10   3  14        8.84      -14.87     39.90 o 
  -9   3  14       37.39       32.42     29.15 o 
  -8   3  14      146.25      133.08     29.70 o 
  -7   3  14       29.78       51.38     16.58 o 
  -6   3  14       60.15       43.57     16.53 o 
  -5   3  14     1443.31     1325.86     35.73 o 
  -4   3  14       91.18       82.50     16.22 o 
  -3   3  14      676.06      667.23     28.11 o 
  -2   3  14       30.17       24.34     10.31 o 
  -1   3  14        1.41        5.43      9.74 o 
   0   3  14      436.70      424.66     17.62 o 
   1   3  14     4092.18     3985.40     34.42 o 
   2   3  14      142.94      137.31     12.12 o 
   3   3  14      595.51      627.07     20.42 o 
   4   3  14      161.84      120.75     13.94 o 
   5   3  14       65.66       53.55     16.70 o 
   6   3  14      122.49      124.30     16.33 o 
   7   3  14      354.43      332.56     23.66 o 
   8   3  14       88.95       64.58     15.77 o 
   9   3  14     1270.87     1155.24     52.10 o 
  10   3  14       28.39       42.72     20.22 o 
 -10   4  14       37.33       -6.28     42.92 o 
  -9   4  14      622.91      581.12     67.17 o 
  -8   4  14      151.49      138.52     24.25 o 
  -7   4  14      961.52      921.71     31.48 o 
  -6   4  14       77.43       64.73     16.56 o 
  -5   4  14        0.29       29.31     15.59 o 
  -4   4  14        0.08       27.77     14.70 o 
  -3   4  14     1470.74     1445.28     35.92 o 
  -2   4  14       85.84       75.31     14.93 o 
  -1   4  14     1740.74     1669.01     36.49 o 
   0   4  14       55.81       57.65     10.65 o 
   1   4  14      141.14      149.01     11.95 o 
   2   4  14      963.48      962.69     22.08 o 
   3   4  14        3.90        4.36     11.25 o 
   4   4  14        8.24        4.47     12.64 o 
   5   4  14     1250.26     1385.51     81.73 o 
   6   4  14      145.78      122.83     16.33 o 
   7   4  14      192.37      179.62     17.58 o 
   8   4  14       12.97        9.29     14.24 o 
   9   4  14       59.81       60.90     17.23 o 
  10   4  14      204.73      167.08     20.57 o 
 -10   5  14       40.52       -6.20     45.71 o 
  -9   5  14       41.20       -1.39     45.01 o 
  -8   5  14       14.18       -5.24     18.01 o 
  -7   5  14      163.06      114.17     20.97 o 
  -6   5  14       71.75       41.32     19.68 o 
  -5   5  14     2123.03     1943.55     52.39 o 
  -4   5  14      267.13      240.54     20.45 o 
  -3   5  14       29.21       27.74     14.86 o 
  -2   5  14      679.08      648.66     44.49 o 
  -1   5  14      314.86      308.37     20.29 o 
   0   5  14       16.41       14.62      8.24 o 
   1   5  14      702.34      704.78     19.88 o 
   2   5  14      441.41      438.64     19.03 o 
   3   5  14     1531.83     1564.58     58.58 o 
   4   5  14      771.74      824.15     33.03 o 
   5   5  14       47.40       46.91     12.54 o 
   6   5  14       15.03       17.83     13.49 o 
   7   5  14      225.63      193.28     22.08 o 
   8   5  14       25.59        6.59     13.93 o 
   9   5  14      516.05      473.40     39.05 o 
 -10   6  14       25.16      -27.74     45.63 o 
  -9   6  14       26.76        5.73     22.20 o 
  -8   6  14        1.91      -18.63     18.63 o 
  -7   6  14       92.41       89.12     20.83 o 
  -6   6  14      424.92      398.88     34.40 o 
  -5   6  14       60.73       44.80     18.32 o 
  -4   6  14        8.15       -5.99     16.85 o 
  -3   6  14       71.11       71.23     18.54 o 
  -2   6  14      324.09      320.13     20.92 o 
  -1   6  14      279.96      269.21     16.25 o 
   0   6  14     3471.63     3463.14     71.37 o 
   1   6  14      100.45       96.79     10.55 o 
   2   6  14      604.79      692.30     23.18 o 
   3   6  14      656.16      660.55     24.20 o 
   4   6  14       28.72       23.01     11.69 o 
   5   6  14      666.10      642.38     23.94 o 
   6   6  14       17.87       20.30     14.00 o 
   7   6  14        0.09        3.83     13.31 o 
   8   6  14      693.24      585.43     38.27 o 
   9   6  14      102.29       90.24     18.24 o 
 -10   7  14        9.22        2.85     20.37 o 
  -9   7  14        4.90      -20.81     33.24 o 
  -8   7  14        7.11        9.34     19.07 o 
  -7   7  14      256.05      227.57     42.73 o 
  -6   7  14      264.56      224.43     23.20 o 
  -5   7  14        0.25       -9.81     17.08 o 
  -4   7  14        6.99        4.95     18.06 o 
  -3   7  14        3.82       -8.41     15.96 o 
  -2   7  14       57.33       76.64     19.12 o 
  -1   7  14      396.75      406.78     39.16 o 
   0   7  14       70.53       69.99      9.41 o 
   1   7  14       37.75       20.91     10.95 o 
   2   7  14      214.30      203.55     14.41 o 
   3   7  14        2.16        8.08     11.19 o 
   4   7  14     1372.15     1515.38     49.72 o 
   5   7  14       60.51       64.29     14.93 o 
   6   7  14      239.74      229.65     18.45 o 
   7   7  14       29.58       36.99     14.90 o 
   8   7  14       28.08       19.40     14.24 o 
   9   7  14      135.15      115.92     18.76 o 
  -9   8  14       26.51        8.40     20.33 o 
  -8   8  14      429.67      437.63     31.50 o 
  -7   8  14      116.57       82.98     21.23 o 
  -6   8  14       19.98       26.37     19.00 o 
  -5   8  14       17.55       29.30     18.19 o 
  -4   8  14      399.35      299.90     44.97 o 
  -3   8  14        0.44       10.16     17.40 o 
  -2   8  14      492.10      482.79     29.65 o 
  -1   8  14      221.22      250.73     21.39 o 
   0   8  14       19.97       19.30     15.43 o 
   1   8  14      591.07      627.34     21.37 o 
   2   8  14     1081.76     1115.55     45.38 o 
   3   8  14      132.43      141.49     13.91 o 
   4   8  14      801.56      815.13     42.06 o 
   5   8  14       26.71       30.34     12.17 o 
   6   8  14        0.53        5.21     13.16 o 
   7   8  14      191.72      152.71     17.52 o 
   8   8  14      364.56      356.71     43.11 o 
   9   8  14      113.60       87.02     17.58 o 
  -9   9  14        1.21      -26.73     41.06 o 
  -8   9  14        0.04       -3.75     20.00 o 
  -7   9  14      138.29      118.17     22.76 o 
  -6   9  14      520.24      456.28     30.12 o 
  -5   9  14      424.39      393.64     29.34 o 
  -4   9  14      110.30      109.23     43.23 o 
  -3   9  14       60.06       68.36     18.29 o 
  -2   9  14        7.74        5.59     16.88 o 
  -1   9  14      170.98      159.50     20.57 o 
   0   9  14       86.19       92.08     17.55 o 
   1   9  14     1320.32     1390.17     61.28 o 
   2   9  14     2653.74     2645.78     87.28 o 
   3   9  14      681.18      736.94     23.82 o 
   4   9  14       15.04       17.00     11.40 o 
   5   9  14       26.19       33.10     12.43 o 
   6   9  14      331.36      328.92     24.81 o 
   7   9  14        2.18       16.30     14.35 o 
   8   9  14      248.49      256.84     27.39 o 
  -9  10  14      120.83      126.26     24.88 o 
  -8  10  14      503.36      517.57     34.05 o 
  -7  10  14      133.64      126.55     23.25 o 
  -6  10  14      149.71      130.04     22.09 o 
  -5  10  14       60.50       63.86     22.66 o 
  -4  10  14      150.98      130.15     22.25 o 
  -3  10  14      433.06      416.16     43.15 o 
  -2  10  14     1619.75     1525.27     39.78 o 
  -1  10  14      898.49      934.87     62.99 o 
   0  10  14      606.66      605.33     30.36 o 
   1  10  14       36.27       42.58     16.96 o 
   2  10  14      251.92      237.18     48.34 o 
   3  10  14       31.45       32.78     11.37 o 
   4  10  14       90.77      102.66     19.01 o 
   5  10  14     1148.13     1196.55     28.37 o 
   6  10  14      982.52      966.53     51.52 o 
   7  10  14       21.64       35.64     15.67 o 
   8  10  14       13.19        5.45     14.22 o 
  -8  11  14        5.09       -2.70     20.55 o 
  -7  11  14       13.20       15.10     23.40 o 
  -6  11  14      205.83      183.18     24.23 o 
  -5  11  14      768.52      674.53     35.66 o 
  -4  11  14      764.51      692.53     35.75 o 
  -3  11  14       35.16       38.04     29.25 o 
  -2  11  14      932.68      894.19     60.35 o 
  -1  11  14       14.60       31.90     16.98 o 
   0  11  14      788.16      728.31    128.22 o 
   1  11  14       25.80       18.44     17.63 o 
   2  11  14      830.65      904.17     93.28 o 
   3  11  14       14.57       23.64     17.32 o 
   4  11  14      174.25      179.24     15.12 o 
   5  11  14       66.00       59.87     14.37 o 
   6  11  14       88.70      133.11     34.82 o 
   7  11  14      120.25      129.55     19.25 o 
  -8  12  14      266.57      302.46     32.57 o 
  -7  12  14        8.95       -1.80     28.74 o 
  -6  12  14       64.10       52.25     25.18 o 
  -5  12  14        1.50        3.24     19.47 o 
  -4  12  14       10.79       -3.25     18.05 o 
  -3  12  14        7.77       26.31     17.42 o 
  -2  12  14      960.77      977.30     35.30 o 
  -1  12  14      123.09      135.34     22.27 o 
   0  12  14      766.87      702.01     35.52 o 
   1  12  14       88.66       80.62     19.42 o 
   2  12  14       61.03       85.20     18.88 o 
   3  12  14       17.90       59.49     19.46 o 
   4  12  14      403.34      481.67     31.99 o 
   5  12  14      103.54      127.25     21.23 o 
   6  12  14      486.48      545.00     95.91 o 
   7  12  14      216.44      200.98     20.36 o 
  -7  13  14       23.35      -12.01     22.09 o 
  -6  13  14       88.39       90.88     22.58 o 
  -5  13  14        2.89       -7.85     20.56 o 
  -4  13  14      122.24      101.16     24.37 o 
  -3  13  14       13.30       14.42     29.90 o 
  -2  13  14       96.72       88.28     18.85 o 
  -1  13  14      174.88      176.46     21.93 o 
   0  13  14       80.96       79.50     18.74 o 
   1  13  14       18.51       37.75     27.04 o 
   2  13  14       33.37       51.95     18.83 o 
   3  13  14      159.32      211.92     22.98 o 
   4  13  14      394.58      509.98     36.57 o 
   5  13  14      396.09      485.32     32.49 o 
   6  13  14        0.07        8.51     14.53 o 
  -6  14  14        9.75       -9.13     21.40 o 
  -5  14  14       22.36       12.11     20.05 o 
  -4  14  14        7.52        2.82     19.29 o 
  -3  14  14       17.38       42.29     20.57 o 
  -2  14  14       45.06       46.44     18.48 o 
  -1  14  14       20.45       35.81     17.91 o 
   0  14  14        1.96       20.60     17.14 o 
   1  14  14      391.77      438.14     63.76 o 
   2  14  14        1.79       -5.54     16.53 o 
   3  14  14        1.00       13.86     17.69 o 
   4  14  14        1.18       18.38     18.03 o 
   5  14  14        0.02       38.49     19.68 o 
   6  14  14        1.61       18.36     24.02 o 
  -5  15  14        0.82       -4.46     20.94 o 
  -4  15  14      204.50      170.63     24.39 o 
  -3  15  14        0.46       -3.23     21.50 o 
  -2  15  14       46.61       67.65     38.47 o 
  -1  15  14      289.87      306.57     26.65 o 
   0  15  14        2.55        2.76     18.24 o 
   1  15  14       20.42       16.55     20.72 o 
   2  15  14      297.07      359.80     30.41 o 
   3  15  14      168.26      201.09     22.58 o 
   4  15  14       48.73       64.66     20.27 o 
   5  15  14       83.98      104.72     28.39 o 
  -4  16  14       46.99       72.67     38.89 o 
  -3  16  14        0.07       24.35     20.59 o 
  -2  16  14      553.39      557.07     33.03 o 
  -1  16  14        2.07       -2.86     17.56 o 
   0  16  14      226.12      238.99     29.75 o 
   1  16  14        2.07       44.76     18.77 o 
   2  16  14        5.88        4.13     22.31 o 
   3  16  14       87.38      116.57     25.18 o 
  -2  17  14       12.95       45.69     27.54 o 
  -1  17  14       13.18       54.83     20.88 o 
   0  17  14      323.26      411.81     81.46 o 
   1  17  14       40.66       67.21     20.04 o 
  -9   0  15       36.36        8.44     39.59 o 
  -7   0  15      724.77      762.26     70.58 o 
  -5   0  15      401.85      403.25     47.34 o 
  -3   0  15       51.37       48.20     37.30 o 
  -1   0  15        0.50      -12.00     13.90 o 
   1   0  15      314.35      291.83     22.35 o 
   3   0  15      908.12      906.72     36.22 o 
   5   0  15      136.66       91.88     21.77 o 
   7   0  15       50.10       31.84     21.46 o 
   9   0  15       81.39       83.59     25.49 o 
 -10   1  15       51.82        2.21     30.95 o 
  -9   1  15       60.85        0.79     28.56 o 
  -8   1  15       49.62       43.45     29.70 o 
  -7   1  15       23.47       32.87     28.39 o 
  -6   1  15       56.36       23.48     27.95 o 
  -5   1  15      110.58      131.51     17.79 o 
  -4   1  15       34.97       25.30     15.19 o 
  -3   1  15       73.55       64.63     11.53 o 
  -2   1  15     1253.02     1360.80     25.46 o 
  -1   1  15       35.43       45.98     10.91 o 
   0   1  15        8.67       -0.10     10.22 o 
   1   1  15      218.33      231.88     13.35 o 
   2   1  15       67.55       71.26     10.97 o 
   3   1  15       15.62       31.20     10.41 o 
   4   1  15      501.05      508.58     23.08 o 
   5   1  15      155.84      173.48     18.13 o 
   6   1  15      324.99      308.80     24.95 o 
   7   1  15      171.97      162.32     54.66 o 
   8   1  15       19.23        8.78     15.17 o 
   9   1  15       25.31       34.36     17.01 o 
 -10   2  15       85.65        4.01     30.27 o 
  -9   2  15       10.23      -28.92     28.92 o 
  -8   2  15       38.72       34.64     29.16 o 
  -7   2  15       13.47       32.10     29.16 o 
  -6   2  15      654.52      601.07     47.72 o 
  -5   2  15        8.00       -2.90     15.39 o 
  -4   2  15      698.95      733.42     28.88 o 
  -3   2  15        4.92       16.36     14.13 o 
  -2   2  15        3.79       14.47     10.43 o 
  -1   2  15      120.83      123.84     11.79 o 
   0   2  15     1203.39     1205.53     25.34 o 
   1   2  15      659.24      583.02     23.91 o 
   2   2  15     1815.30     1777.21     33.19 o 
   3   2  15        3.39       -2.71     10.32 o 
   4   2  15        0.25       15.19     12.52 o 
   5   2  15      521.35      502.25     21.89 o 
   6   2  15       97.26       91.39     18.55 o 
   7   2  15       23.38       42.94     15.15 o 
   8   2  15     1575.35     1462.24     38.65 o 
   9   2  15       95.57       89.82     27.31 o 
 -10   3  15      322.92      289.52     53.07 o 
  -9   3  15        1.91      -33.86     39.28 o 
  -8   3  15     1100.15     1116.01     52.83 o 
  -7   3  15       11.24        0.38     28.10 o 
  -6   3  15        2.02       19.00     15.97 o 
  -5   3  15        0.33       10.74     18.66 o 
  -4   3  15     1089.15     1040.72     31.17 o 
  -3   3  15      256.74      274.18     20.36 o 
  -2   3  15     1039.80     1088.81     28.68 o 
  -1   3  15        3.28       -4.99     15.36 o 
   0   3  15      738.23      752.13     22.96 o 
   1   3  15        0.02       -9.44      9.44 o 
   2   3  15       75.94       89.98     11.41 o 
   3   3  15      230.15      240.65     16.14 o 
   4   3  15     3238.86     3325.40     90.40 o 
   5   3  15       17.41        1.72     13.61 o 
   6   3  15      308.05      334.14     23.90 o 
   7   3  15       30.60       32.15     14.48 o 
   8   3  15       40.27       59.27     16.99 o 
   9   3  15      149.81      131.48     18.92 o 
 -10   4  15       42.92      -44.62     44.62 o 
  -9   4  15       38.73       13.17     41.68 o 
  -8   4  15      146.52      136.58     47.96 o 
  -7   4  15       10.37       13.56     20.69 o 
  -6   4  15     2022.90     1948.89     38.90 o 
  -5   4  15      645.55      536.99     26.99 o 
  -4   4  15      325.13      356.69     29.36 o 
  -3   4  15       20.86       17.25     14.50 o 
  -2   4  15        2.46       12.09     13.35 o 
  -1   4  15      362.88      331.24     20.46 o 
   0   4  15      910.54      958.53     21.55 o 
   1   4  15       26.85       16.29     10.22 o 
   2   4  15     1246.08     1414.52     25.93 o 
   3   4  15      685.94      647.64     27.29 o 
   4   4  15       95.86       99.12     17.23 o 
   5   4  15       54.75       55.33     13.35 o 
   6   4  15      132.26      103.29     16.72 o 
   7   4  15       23.96       13.91     15.34 o 
   8   4  15     1653.12     1603.38     56.25 o 
   9   4  15      114.45       93.74     17.61 o 
  -9   5  15       13.67       -3.41     45.17 o 
  -8   5  15      228.42      251.23     28.05 o 
  -7   5  15      162.26      153.48     23.04 o 
  -6   5  15       35.53       43.00     19.78 o 
  -5   5  15       20.46       44.61     18.92 o 
  -4   5  15       55.58       42.30     15.37 o 
  -3   5  15      117.05      127.26     24.17 o 
  -2   5  15     2620.19     2588.30     36.66 o 
  -1   5  15      419.91      416.15     23.08 o 
   0   5  15      316.12      300.62     16.63 o 
   1   5  15       39.34       44.39     10.33 o 
   2   5  15        1.93        5.85     10.00 o 
   3   5  15      806.10      856.71     39.57 o 
   4   5  15     1484.18     1584.71     44.16 o 
   5   5  15       80.83       77.14     14.06 o 
   6   5  15      217.38      238.53     29.05 o 
   7   5  15      148.96      148.92     18.27 o 
   8   5  15       11.91        0.20     14.30 o 
   9   5  15      220.00      185.95     35.99 o 
  -9   6  15        0.44      -19.68     43.77 o 
  -8   6  15        5.18      -14.58     18.31 o 
  -7   6  15       22.89       24.90     19.72 o 
  -6   6  15      191.33      179.06     23.71 o 
  -5   6  15      212.58      204.38     23.91 o 
  -4   6  15        5.47        1.84     17.79 o 
  -3   6  15       80.79       71.98     18.90 o 
  -2   6  15        0.31        8.55     16.06 o 
  -1   6  15        4.35        7.76     12.20 o 
   0   6  15      703.12      703.05     21.13 o 
   1   6  15      651.10      648.93     19.97 o 
   2   6  15     1335.54     1368.11     28.36 o 
   3   6  15      515.90      585.25     23.82 o 
   4   6  15       31.67       34.16     12.61 o 
   5   6  15       54.25       37.70     13.09 o 
   6   6  15       34.92       23.28     14.21 o 
   7   6  15       25.36        8.01     14.35 o 
   8   6  15       73.47       28.59     16.00 o 
   9   6  15       60.51       66.94     23.55 o 
  -9   7  15       24.36       15.28     21.22 o 
  -8   7  15       28.64       17.92     19.95 o 
  -7   7  15       46.62       17.44     28.12 o 
  -6   7  15       59.20       67.73     20.80 o 
  -5   7  15        9.36      -17.62     19.48 o 
  -4   7  15       85.24      102.44     20.99 o 
  -3   7  15        1.48       -4.31     17.30 o 
  -2   7  15       54.61       52.54     26.22 o 
  -1   7  15       56.25       74.13     18.76 o 
   0   7  15       41.37       50.96     17.47 o 
   1   7  15       84.65       71.68     10.36 o 
   2   7  15       35.58       38.39     11.90 o 
   3   7  15      101.69      108.39     13.49 o 
   4   7  15      134.09      100.65     13.68 o 
   5   7  15       10.77       12.62     12.41 o 
   6   7  15       57.55       43.73     15.89 o 
   7   7  15      344.03      308.74     24.70 o 
   8   7  15       16.62        7.08     19.91 o 
  -9   8  15        2.70      -13.44     20.48 o 
  -8   8  15       27.38       25.93     24.40 o 
  -7   8  15      291.77      244.14     30.83 o 
  -6   8  15      113.08      105.76     33.93 o 
  -5   8  15      355.36      336.76     29.31 o 
  -4   8  15      191.51      186.38     28.12 o 
  -3   8  15      144.23      130.36     20.56 o 
  -2   8  15       30.79       32.89     18.09 o 
  -1   8  15       65.36       36.97     17.00 o 
   0   8  15      675.72      657.13     31.64 o 
   1   8  15      301.40      343.31     25.79 o 
   2   8  15      125.68      145.43     13.67 o 
   3   8  15      146.70      133.82     14.11 o 
   4   8  15        0.56        3.85     11.89 o 
   5   8  15       64.34       45.73     13.04 o 
   6   8  15       11.36       24.00     14.72 o 
   7   8  15      240.63      197.60     19.29 o 
   8   8  15      176.05      115.55     18.18 o 
  -8   9  15      134.19      129.95     23.80 o 
  -7   9  15       78.57       47.79     26.42 o 
  -6   9  15        0.53      -18.37     18.37 o 
  -5   9  15       90.69       68.87     24.02 o 
  -4   9  15      507.86      443.29     35.06 o 
  -3   9  15      934.24      882.30     62.17 o 
  -2   9  15      348.79      380.08     52.22 o 
  -1   9  15     1082.11     1077.18     62.91 o 
   0   9  15       79.54       92.49     19.75 o 
   1   9  15      412.63      398.32     26.75 o 
   2   9  15        7.16       31.65     17.68 o 
   3   9  15      428.75      398.79     20.23 o 
   4   9  15      839.86      861.23     28.33 o 
   5   9  15      349.64      318.93     20.01 o 
   6   9  15      104.31      110.91     16.97 o 
   7   9  15        6.04       14.08     15.52 o 
   8   9  15        4.76       -2.60     14.27 o 
  -8  10  15        0.75      -21.55     21.55 o 
  -7  10  15      284.31      299.69     32.07 o 
  -6  10  15      688.74      652.38     35.89 o 
  -5  10  15      909.28      817.00     39.74 o 
  -4  10  15      270.98      212.85     22.98 o 
  -3  10  15       57.89       58.44     19.30 o 
  -2  10  15       37.09       67.29     32.00 o 
  -1  10  15      950.23      897.48     34.52 o 
   0  10  15      194.02      161.05     22.47 o 
   1  10  15      675.86      635.79     32.23 o 
   2  10  15      654.39      672.47     37.19 o 
   3  10  15       12.61       20.62     18.51 o 
   4  10  15      140.43      164.36     19.47 o 
   5  10  15       54.65       64.84     14.59 o 
   6  10  15      141.49      164.13     21.03 o 
   7  10  15      688.26      691.57     31.01 o 
  -7  11  15       66.87       60.80     22.48 o 
  -6  11  15       16.65        0.27     21.01 o 
  -5  11  15       90.15       71.82     21.46 o 
  -4  11  15       50.04       70.70     19.86 o 
  -3  11  15      766.68      748.90     35.32 o 
  -2  11  15      335.07      415.82     28.03 o 
  -1  11  15     1365.08     1305.71     74.84 o 
   0  11  15       65.41       47.26     19.07 o 
   1  11  15        0.73      -17.54     17.54 o 
   2  11  15        7.85       24.28     18.39 o 
   3  11  15      537.30      685.23     34.00 o 
   4  11  15      368.16      450.18     31.83 o 
   5  11  15      512.71      595.37     24.88 o 
   6  11  15       13.73       38.22     15.41 o 
   7  11  15      105.20      106.66     19.14 o 
  -7  12  15      210.56      153.97     25.42 o 
  -6  12  15       16.93       17.29     26.42 o 
  -5  12  15      211.89      172.87     25.16 o 
  -4  12  15        8.86       -3.78     17.80 o 
  -3  12  15      206.75      203.47     24.48 o 
  -2  12  15        0.98       26.75     21.11 o 
  -1  12  15      268.59      261.11     56.36 o 
   0  12  15       64.94       59.95     17.99 o 
   1  12  15       46.42       70.46     19.34 o 
   2  12  15       47.34       72.59     19.63 o 
   3  12  15      541.78      635.47     40.98 o 
   4  12  15       81.66      148.56     22.41 o 
   5  12  15       53.02      103.52     38.54 o 
   6  12  15       37.54       42.79     15.75 o 
  -6  13  15        3.34       -8.37     19.84 o 
  -5  13  15        0.11        6.34     20.73 o 
  -4  13  15        4.98        2.24     19.48 o 
  -3  13  15       86.31       85.17     20.95 o 
  -2  13  15        0.27       -4.76     17.03 o 
  -1  13  15      117.13      116.63     19.92 o 
   0  13  15       27.34       39.53     28.94 o 
   1  13  15       10.56       14.05     17.39 o 
   2  13  15       14.89       40.97     23.75 o 
   3  13  15        0.27       34.29     18.55 o 
   4  13  15        0.22       17.25     19.19 o 
   5  13  15       84.36      109.73     21.25 o 
  -5  14  15       17.97       23.71     24.95 o 
  -4  14  15        0.17       -2.29     21.61 o 
  -3  14  15       76.56       79.48     21.82 o 
  -2  14  15       23.39       33.66     21.54 o 
  -1  14  15       11.44        4.61     17.43 o 
   0  14  15       12.09       35.46     39.20 o 
   1  14  15      123.66      155.76     45.13 o 
   2  14  15       97.90      115.51     40.21 o 
   3  14  15        1.08       26.34     20.22 o 
   4  14  15       97.85      125.41     34.59 o 
  -4  15  15        5.59       35.69     20.96 o 
  -3  15  15      285.73      270.08     62.44 o 
  -2  15  15       10.18       14.68     19.72 o 
  -1  15  15      240.51      211.40     23.44 o 
   0  15  15        4.67        8.31     17.80 o 
   1  15  15        9.62       19.26     18.31 o 
   2  15  15        2.73       46.16     19.94 o 
   3  15  15       36.33       47.01     20.84 o 
  -2  16  15       29.86       65.04     32.81 o 
  -1  16  15      242.86      246.41     27.74 o 
   0  16  15       62.43       81.58     19.98 o 
   1  16  15      637.33      750.11    133.10 o 
  -8   0  16      164.36      111.95     46.79 o 
  -6   0  16      575.67      601.27     70.19 o 
  -4   0  16        5.57       33.31     36.33 o 
  -2   0  16      624.25      660.82     32.18 o 
   0   0  16      289.82      323.45     25.06 o 
   2   0  16       30.64       19.59     15.61 o 
   4   0  16       92.80       85.91     18.33 o 
   6   0  16       17.49       26.96     20.38 o 
   8   0  16      421.15      332.20     37.34 o 
  -9   1  16       30.49        0.35     31.02 o 
  -8   1  16       93.02       48.83     31.75 o 
  -7   1  16       35.28       60.72     33.04 o 
  -6   1  16        0.63       21.80     29.03 o 
  -5   1  16       82.54       91.35     28.89 o 
  -4   1  16      145.50      169.48     17.65 o 
  -3   1  16       67.35       84.83     15.44 o 
  -2   1  16       62.06       83.12     11.84 o 
  -1   1  16      499.12      573.00     20.90 o 
   0   1  16      732.08      746.64     22.02 o 
   1   1  16     1424.36     1421.46     33.69 o 
   2   1  16        2.67       -5.24     10.49 o 
   3   1  16       40.97       60.84     11.50 o 
   4   1  16        0.27       -7.21     11.73 o 
   5   1  16       41.82       23.73     14.63 o 
   6   1  16       99.16       49.59     15.99 o 
   7   1  16      432.71      408.47     27.51 o 
   8   1  16        1.34       18.38     20.53 o 
  -9   2  16      217.41      224.40     35.49 o 
  -8   2  16      325.78      295.31     36.00 o 
  -7   2  16        9.96        5.58     29.50 o 
  -6   2  16       44.40       57.48     30.49 o 
  -5   2  16      119.17      131.49     18.10 o 
  -4   2  16      167.25      185.92     23.95 o 
  -3   2  16     1229.48     1308.25     31.72 o 
  -2   2  16      155.90      146.31     16.57 o 
  -1   2  16      286.34      313.00     16.77 o 
   0   2  16       69.05       81.33     11.87 o 
   1   2  16       24.07       17.15     10.59 o 
   2   2  16        8.01        9.12     10.47 o 
   3   2  16     2108.67     2385.94     50.22 o 
   4   2  16       52.79       44.84     13.10 o 
   5   2  16      528.49      588.12     28.61 o 
   6   2  16        0.16        4.61     14.65 o 
   7   2  16        1.54        7.23     15.34 o 
   8   2  16        0.23        3.52     15.80 o 
  -9   3  16       19.08      -35.87     45.24 o 
  -8   3  16        5.01      -42.38     42.38 o 
  -7   3  16      844.48      839.03     52.41 o 
  -6   3  16      110.95      106.15     32.04 o 
  -5   3  16      147.67      150.09     24.38 o 
  -4   3  16       69.78       87.96     17.07 o 
  -3   3  16        3.07       29.65     14.88 o 
  -2   3  16      235.21      232.12     17.66 o 
  -1   3  16      975.23     1042.62     31.83 o 
   0   3  16      396.24      426.36     19.59 o 
   1   3  16     2129.53     2347.12     30.16 o 
   2   3  16      177.97      185.66     13.77 o 
   3   3  16        1.36       -1.52     12.61 o 
   4   3  16       42.52       41.87     13.08 o 
   5   3  16      297.18      339.28     28.36 o 
   6   3  16       24.43       29.69     25.91 o 
   7   3  16     2319.80     2134.36    135.77 o 
   8   3  16       25.24       39.22     16.52 o 
  -9   4  16      247.49      236.21     52.22 o 
  -8   4  16       23.46       15.80     48.65 o 
  -7   4  16       30.36       -3.95     45.63 o 
  -6   4  16       22.30       38.34     20.70 o 
  -5   4  16      194.32      182.70     19.58 o 
  -4   4  16       89.23      103.85     16.97 o 
  -3   4  16     2472.67     2508.37     38.20 o 
  -2   4  16      238.32      271.32     24.32 o 
  -1   4  16      508.38      548.62     24.56 o 
   0   4  16      681.41      666.98     20.93 o 
   1   4  16      126.99      125.57     12.41 o 
   2   4  16      390.03      428.75     20.60 o 
   3   4  16     1637.79     1858.31     33.29 o 
   4   4  16      105.03      100.40     15.01 o 
   5   4  16      555.54      611.55     29.05 o 
   6   4  16        1.84       -2.97     24.48 o 
   7   4  16       11.42       34.95     16.52 o 
   8   4  16      106.82      128.96     19.08 o 
  -9   5  16        4.13      -42.53     48.03 o 
  -8   5  16       35.99       -6.43     47.88 o 
  -7   5  16      224.97      226.54     28.28 o 
  -6   5  16        0.71      -16.14     18.36 o 
  -5   5  16      228.46      215.93     23.95 o 
  -4   5  16        2.67       -1.84     18.15 o 
  -3   5  16      279.58      304.45     26.46 o 
  -2   5  16      369.52      411.96     22.50 o 
  -1   5  16      625.70      655.77     25.14 o 
   0   5  16      131.90      137.88     12.43 o 
   1   5  16     1517.48     1782.60     37.23 o 
   2   5  16       40.03       38.46     11.49 o 
   3   5  16        4.84       18.51     16.21 o 
   4   5  16       56.30       39.88     14.19 o 
   5   5  16       10.49       14.57     13.60 o 
   6   5  16      249.67      295.98     24.74 o 
   7   5  16      727.55      693.99     64.84 o 
   8   5  16       30.76       34.99     16.70 o 
  -8   6  16       17.71       17.49     19.50 o 
  -7   6  16        7.00       18.09     21.01 o 
  -6   6  16      105.02       98.21     23.40 o 
  -5   6  16       30.01       41.85     21.27 o 
  -4   6  16        0.64        2.49     18.57 o 
  -3   6  16       20.20       59.29     19.27 o 
  -2   6  16        0.93       12.88     16.86 o 
  -1   6  16      192.40      186.93     20.53 o 
   0   6  16       28.65       30.05     13.60 o 
   1   6  16       50.11       47.44     10.61 o 
   2   6  16       49.94       68.55     13.69 o 
   3   6  16      562.91      625.26     49.10 o 
   4   6  16       50.33       36.11     13.16 o 
   5   6  16      150.54      137.82     15.30 o 
   6   6  16      221.92      201.96     19.67 o 
   7   6  16        3.20       -4.23     14.46 o 
   8   6  16      244.29      196.88     43.23 o 
  -8   7  16        0.28       -1.68     20.24 o 
  -7   7  16       67.18       24.23     27.74 o 
  -6   7  16      342.13      318.39     30.02 o 
  -5   7  16       80.52       77.18     22.38 o 
  -4   7  16        0.54      -10.46     24.56 o 
  -3   7  16        9.52       10.55     17.67 o 
  -2   7  16      317.71      312.42     26.47 o 
  -1   7  16       41.58       33.46     17.16 o 
   0   7  16       43.71       35.64     16.97 o 
   1   7  16        4.20       -7.01     10.64 o 
   2   7  16       84.87       73.30     13.21 o 
   3   7  16      560.99      550.45     36.34 o 
   4   7  16      295.17      315.08     20.13 o 
   5   7  16       43.02       42.64     16.00 o 
   6   7  16       23.58       40.71     15.40 o 
   7   7  16        2.11       -0.44     19.83 o 
  -8   8  16      157.27       92.86     23.27 o 
  -7   8  16       12.70       33.72     28.51 o 
  -6   8  16       13.13       -3.36     19.61 o 
  -5   8  16      519.75      502.95     34.24 o 
  -4   8  16       20.37        2.53     21.19 o 
  -3   8  16       30.77       60.58     20.07 o 
  -2   8  16       19.68       27.43     18.16 o 
  -1   8  16      114.73      107.64     25.99 o 
   0   8  16      171.39      165.91     42.07 o 
   1   8  16      160.01      109.13     19.03 o 
   2   8  16       33.38       35.97     12.10 o 
   3   8  16      193.99      243.22     16.49 o 
   4   8  16      340.64      365.65     26.76 o 
   5   8  16      133.37      140.12     15.27 o 
   6   8  16        5.81       11.31     16.15 o 
   7   8  16       30.19       32.82     16.28 o 
  -7   9  16      350.16      353.72     46.37 o 
  -6   9  16      217.08      235.55     30.18 o 
  -5   9  16      107.75       91.21     21.35 o 
  -4   9  16      107.59      120.40     22.65 o 
  -3   9  16      187.01      199.43     23.89 o 
  -2   9  16       52.75       72.58     19.07 o 
  -1   9  16      465.33      491.31     31.08 o 
   0   9  16      590.79      557.31     31.45 o 
   1   9  16      299.03      304.61     26.28 o 
   2   9  16        8.33       25.05     18.15 o 
   3   9  16      110.52      104.47     13.84 o 
   4   9  16       29.95       37.76     12.81 o 
   5   9  16      104.49      130.63     15.75 o 
   6   9  16      178.89      161.95     19.01 o 
   7   9  16      448.72      436.82     28.01 o 
  -7  10  16       15.07       13.00     21.05 o 
  -6  10  16       99.46      115.01     23.97 o 
  -5  10  16       15.96       12.28     19.62 o 
  -4  10  16      218.73      210.88     24.35 o 
  -3  10  16      439.22      468.00     35.29 o 
  -2  10  16     1449.35     1540.21     41.83 o 
  -1  10  16       54.24       40.10     18.32 o 
   0  10  16        1.27        5.06     18.46 o 
   1  10  16       86.54      111.18     20.31 o 
   2  10  16      686.52      632.88    104.05 o 
   3  10  16      526.83      622.52     36.26 o 
   4  10  16      229.60      244.02     18.45 o 
   5  10  16      273.46      308.45     20.91 o 
   6  10  16       77.79      108.06     17.53 o 
  -6  11  16      259.45      233.56     42.42 o 
  -5  11  16       71.84       77.12     35.99 o 
  -4  11  16      104.59       98.84     23.72 o 
  -3  11  16        2.25       44.35     34.17 o 
  -2  11  16      231.38      229.94     22.99 o 
  -1  11  16      117.34      133.08     20.91 o 
   0  11  16      217.77      224.65     28.51 o 
   1  11  16      495.09      590.37     31.71 o 
   2  11  16      128.28      189.44     38.04 o 
   3  11  16        1.64       29.51     22.20 o 
   4  11  16        1.99       31.85     19.72 o 
   5  11  16        0.69       26.74     12.83 o 
  -5  12  16       13.38        8.91     21.99 o 
  -4  12  16      198.32      188.00     25.13 o 
  -3  12  16       12.41       40.14     20.07 o 
  -2  12  16      112.27      127.00     21.97 o 
  -1  12  16       11.04       25.39     23.44 o 
   0  12  16       24.07       40.88     19.00 o 
   1  12  16       64.23       66.15     19.41 o 
   2  12  16       36.67       95.27     34.36 o 
   3  12  16      157.42      181.40     23.10 o 
   4  12  16      427.00      514.14     32.57 o 
   5  12  16       11.87       74.41     20.80 o 
  -5  13  16        0.70       16.59     46.41 o 
  -4  13  16       71.81       52.11     46.37 o 
  -3  13  16       11.82        8.40     18.56 o 
  -2  13  16        8.12       36.24     32.58 o 
  -1  13  16       20.64       39.10     18.70 o 
   0  13  16       24.49       45.94     18.23 o 
   1  13  16        0.26        3.50     18.23 o 
   2  13  16      118.88      140.92     26.92 o 
   3  13  16        5.49       10.04     20.80 o 
   4  13  16        8.65       65.08     20.49 o 
  -3  14  16        6.07       52.33     21.69 o 
  -2  14  16        1.47       13.22     36.68 o 
  -1  14  16       50.64       71.87     32.34 o 
   0  14  16       18.06       26.79     27.31 o 
   1  14  16        0.24       11.53     29.40 o 
   2  14  16        1.18       15.31     19.91 o 
   3  14  16       14.86       23.30     19.37 o 
   0  15  16      596.76      653.85    122.76 o 
  -7   0  17      107.30      140.38     46.64 o 
  -5   0  17       24.89       21.07     39.36 o 
  -3   0  17      773.28      931.38     61.90 o 
  -1   0  17      173.93      169.62     19.15 o 
   1   0  17      336.33      425.68     29.76 o 
   3   0  17      248.54      242.16     37.65 o 
   5   0  17      204.02      241.48     28.82 o 
   7   0  17       40.88       53.38     26.19 o 
  -8   1  17       21.66      -12.03     32.14 o 
  -7   1  17      404.72      390.81     37.42 o 
  -6   1  17       12.37      -13.88     28.52 o 
  -5   1  17        7.96        7.67     28.22 o 
  -4   1  17       92.61      122.16     27.75 o 
  -3   1  17      210.62      230.66     26.51 o 
  -2   1  17      159.42      156.16     13.60 o 
  -1   1  17        3.38       -6.13     10.97 o 
   0   1  17        2.68       19.30     11.71 o 
   1   1  17      284.64      336.71     17.85 o 
   2   1  17      901.58      967.44     44.32 o 
   3   1  17      186.22      220.17     15.31 o 
   4   1  17      139.79      163.81     15.99 o 
   5   1  17        4.55      -13.56     13.56 o 
   6   1  17       60.67       41.84     17.43 o 
   7   1  17      564.87      544.94     41.45 o 
  -8   2  17      166.70      161.50     35.61 o 
  -7   2  17       10.93        4.31     31.30 o 
  -6   2  17       35.07       43.20     29.88 o 
  -5   2  17      183.85      271.40     32.73 o 
  -4   2  17        7.31       12.67     15.40 o 
  -3   2  17       21.99       38.63     21.52 o 
  -2   2  17      670.52      744.53     27.82 o 
  -1   2  17      234.35      238.01     14.50 o 
   0   2  17     1086.68     1236.80     25.44 o 
   1   2  17        4.32        3.32     11.21 o 
   2   2  17        4.83       22.09     11.24 o 
   3   2  17      356.97      417.06     21.46 o 
   4   2  17      291.00      285.14     19.27 o 
   5   2  17        4.87        1.32     15.00 o 
   6   2  17     1133.11     1088.97     42.96 o 
   7   2  17      257.15      254.07     25.72 o 
  -8   3  17       69.49       29.67     49.43 o 
  -7   3  17       48.73       43.46     49.82 o 
  -6   3  17      113.94       97.14     31.12 o 
  -5   3  17       32.83       45.05     17.28 o 
  -4   3  17      991.00     1044.12     47.22 o 
  -3   3  17       91.25      104.39     16.93 o 
  -2   3  17        7.40       38.90     14.69 o 
  -1   3  17       99.33       88.55     14.95 o 
   0   3  17       34.95       44.12     11.55 o 
   1   3  17        2.46        3.54     10.91 o 
   2   3  17     1212.96     1393.02     27.20 o 
   3   3  17      289.99      351.17     21.21 o 
   4   3  17      582.70      675.25     25.46 o 
   5   3  17        0.36       22.35     16.33 o 
   6   3  17        1.78       22.15     16.08 o 
   7   3  17       21.33       18.74     16.47 o 
  -8   4  17      127.53       67.63     50.20 o 
  -7   4  17       12.65        4.42     46.17 o 
  -6   4  17      186.80      170.55     29.94 o 
  -5   4  17       60.72       68.22     33.93 o 
  -4   4  17       91.81      106.46     17.75 o 
  -3   4  17      359.81      359.29     21.70 o 
  -2   4  17      615.68      671.45     27.25 o 
  -1   4  17       88.51      121.26     15.25 o 
   0   4  17     1178.82     1332.96     30.71 o 
   1   4  17      113.55      125.26     12.94 o 
   2   4  17        7.10       18.26     11.70 o 
   3   4  17        2.41       16.39     12.94 o 
   4   4  17      251.43      253.96     27.37 o 
   5   4  17      178.81      172.70     21.03 o 
   6   4  17     1445.02     1471.51    106.22 o 
   7   4  17        3.60        1.09     14.97 o 
  -8   5  17        1.99      -30.60     47.26 o 
  -7   5  17        8.48      -49.58     49.58 o 
  -6   5  17       51.14       38.11     20.28 o 
  -5   5  17        2.64       21.57     19.70 o 
  -4   5  17      354.42      367.47     28.93 o 
  -3   5  17        2.59       12.77     19.18 o 
  -2   5  17      618.16      674.57     33.15 o 
  -1   5  17      512.80      525.82     24.71 o 
   0   5  17        0.09       13.83     12.64 o 
   1   5  17      416.87      464.75     24.78 o 
   2   5  17      932.36     1142.40     33.71 o 
   3   5  17      110.67      117.25     15.76 o 
   4   5  17      412.86      465.20     23.97 o 
   5   5  17       21.59       31.73     16.17 o 
   6   5  17       16.36       17.08     13.43 o 
   7   5  17      209.90      209.32     26.15 o 
  -7   6  17       35.39       27.58     20.91 o 
  -6   6  17       71.41       73.91     22.07 o 
  -5   6  17       20.51        8.57     20.56 o 
  -4   6  17      164.22      119.29     25.22 o 
  -3   6  17      496.16      553.84     33.49 o 
  -2   6  17        1.93       11.35     17.73 o 
  -1   6  17       36.36       61.00     17.90 o 
   0   6  17      121.44      127.37     19.55 o 
   1   6  17       15.64       19.14     10.69 o 
   2   6  17      226.80      301.48     20.91 o 
   3   6  17        3.64       27.92     13.87 o 
   4   6  17      244.86      236.82     17.63 o 
   5   6  17       98.43      131.20     15.83 o 
   6   6  17      224.54      245.48     21.46 o 
   7   6  17       11.40       13.79     15.25 o 
  -7   7  17      260.93      230.72     37.11 o 
  -6   7  17       17.93       39.60     21.31 o 
  -5   7  17        0.84        3.10     30.87 o 
  -4   7  17       19.13        4.70     19.37 o 
  -3   7  17      131.60      132.43     23.21 o 
  -2   7  17       19.19       48.32     28.74 o 
  -1   7  17      133.46      102.37     19.11 o 
   0   7  17      255.82      252.65     23.31 o 
   1   7  17      201.00      250.15     34.94 o 
   2   7  17      159.50      160.29     15.87 o 
   3   7  17       43.71       56.89     13.86 o 
   4   7  17       23.63       32.31     13.34 o 
   5   7  17       50.87       61.58     14.99 o 
   6   7  17      138.24      126.64     18.52 o 
  -7   8  17       49.57       22.07     21.62 o 
  -6   8  17        4.29      -18.25     21.34 o 
  -5   8  17      168.24      149.64     23.92 o 
  -4   8  17      247.60      225.38     24.90 o 
  -3   8  17       86.03      105.34     42.38 o 
  -2   8  17      297.55      318.11     28.16 o 
  -1   8  17       72.84       87.97     21.28 o 
   0   8  17      117.22      114.57     19.41 o 
   1   8  17       63.74       49.72     18.81 o 
   2   8  17      243.12      251.51     23.52 o 
   3   8  17      414.39      412.85     22.60 o 
   4   8  17        8.97        3.40     12.72 o 
   5   8  17       16.99        8.95     12.78 o 
   6   8  17      361.89      367.80     27.05 o 
  -6   9  17      115.89      119.58     27.89 o 
  -5   9  17        0.62       -5.92     20.17 o 
  -4   9  17      498.52      522.34     34.86 o 
  -3   9  17      467.11      553.86     56.25 o 
  -2   9  17       51.79       31.60     19.65 o 
  -1   9  17       89.38       94.60     21.01 o 
   0   9  17      160.59      151.13     21.52 o 
   1   9  17        0.80       -6.13     18.13 o 
   2   9  17      180.59      230.55     24.83 o 
   3   9  17      507.79      553.37     60.74 o 
   4   9  17      308.94      399.57     51.98 o 
   5   9  17       15.33       27.49     13.69 o 
  -6  10  17       64.12       63.39     21.93 o 
  -5  10  17       50.03       32.57     22.10 o 
  -4  10  17        0.55      -10.29     20.53 o 
  -3  10  17        6.58       22.73     35.48 o 
  -2  10  17      101.14      123.30     30.49 o 
  -1  10  17      522.89      528.05     56.98 o 
   0  10  17      431.06      550.39     31.39 o 
   1  10  17       37.23       60.14     20.59 o 
   2  10  17       21.77       39.43     19.93 o 
   3  10  17       34.77       67.96     20.41 o 
   4  10  17        3.24       29.71     19.44 o 
   5  10  17      383.29      398.50     23.64 o 
  -5  11  17      249.74      198.00     33.24 o 
  -4  11  17       16.35       35.72     20.92 o 
  -3  11  17      162.32      159.05     25.37 o 
  -2  11  17       60.97      106.49     22.12 o 
  -1  11  17        7.07       16.92     18.03 o 
   0  11  17       32.76       71.18     19.68 o 
   1  11  17       19.50       45.52     22.43 o 
   2  11  17      542.14      630.18     33.53 o 
   3  11  17      592.13      686.41     44.51 o 
   4  11  17       69.12      119.88     22.72 o 
  -4  12  17       62.33       68.51     21.89 o 
  -3  12  17      113.38      145.94     23.89 o 
  -2  12  17        0.01       13.60     18.22 o 
  -1  12  17       92.91      113.90     21.69 o 
   0  12  17       59.88       73.89     19.44 o 
   1  12  17       84.81      106.88     19.82 o 
   2  12  17       33.16       96.67     21.07 o 
   3  12  17       15.09       54.77     36.33 o 
  -2  13  17       83.62       99.57     48.50 o 
  -1  13  17       40.24       64.32     41.84 o 
   0  13  17       52.91      104.29     43.19 o 
   1  13  17       34.92       65.68     20.94 o 
   2  13  17        0.71       22.33     31.96 o 
  -6   0  18      126.79      196.16     49.35 o 
  -4   0  18       15.65       15.73     33.93 o 
  -2   0  18       50.74       90.50     25.22 o 
   0   0  18     1389.22     1599.80     40.13 o 
   2   0  18      193.08      284.65     23.19 o 
   4   0  18      103.56      101.26     26.34 o 
   6   0  18      617.53      653.10     45.40 o 
  -7   1  18        0.20       27.48     32.03 o 
  -6   1  18        5.21       16.21     30.13 o 
  -5   1  18      113.14      167.56     31.52 o 
  -4   1  18      240.05      322.51     31.11 o 
  -3   1  18        0.44        8.71     15.05 o 
  -2   1  18       69.15       88.69     20.05 o 
  -1   1  18       86.99      119.02     13.53 o 
   0   1  18      106.09      138.54     13.86 o 
   1   1  18      193.45      238.46     15.49 o 
   2   1  18      953.47     1094.88     30.94 o 
   3   1  18      225.12      234.39     16.65 o 
   4   1  18      289.55      362.79     22.69 o 
   5   1  18      384.84      442.66     38.31 o 
   6   1  18      141.21      114.70     20.07 o 
  -7   2  18        5.04       -6.45     31.93 o 
  -6   2  18       29.08       61.05     30.41 o 
  -5   2  18      217.51      295.25     35.64 o 
  -4   2  18       88.25      160.35     27.75 o 
  -3   2  18       12.18       31.64     15.61 o 
  -2   2  18       19.56       50.11     15.24 o 
  -1   2  18        1.63       26.38     14.72 o 
   0   2  18      244.89      298.50     20.51 o 
   1   2  18      212.40      277.41     31.08 o 
   2   2  18      184.04      222.54     15.81 o 
   3   2  18      174.30      205.42     15.37 o 
   4   2  18       55.42       65.02     15.15 o 
   5   2  18      114.95      121.93     19.42 o 
   6   2  18      362.81      383.42     34.90 o 
  -7   3  18       76.80       26.50     49.04 o 
  -6   3  18       20.36       -0.70     45.94 o 
  -5   3  18       18.67       35.64     31.57 o 
  -4   3  18        8.69       42.56     16.65 o 
  -3   3  18      228.72      240.03     19.38 o 
  -2   3  18        1.58       12.55     16.29 o 
  -1   3  18      516.34      573.23     42.07 o 
   0   3  18      110.18      138.85     16.70 o 
   1   3  18      174.43      168.24     13.73 o 
   2   3  18      118.38      148.84     14.82 o 
   3   3  18      205.40      228.92     23.59 o 
   4   3  18       13.37       20.67     14.77 o 
   5   3  18      967.73     1124.77     33.60 o 
   6   3  18      108.89      131.91     20.90 o 
  -7   4  18       16.25      -46.72     46.72 o 
  -6   4  18       10.78       -5.27     46.95 o 
  -5   4  18      340.78      352.80     43.73 o 
  -4   4  18       52.55       62.57     20.22 o 
  -3   4  18       65.19       80.04     20.23 o 
  -2   4  18      363.95      387.85     23.23 o 
  -1   4  18       17.02       21.65     14.60 o 
   0   4  18       35.96       49.76     15.63 o 
   1   4  18      533.76      652.51     44.68 o 
   2   4  18      318.24      393.89     20.94 o 
   3   4  18      565.30      713.50     27.33 o 
   4   4  18        8.19       13.50     23.89 o 
   5   4  18       74.17       97.85     18.73 o 
   6   4  18      164.27      155.67     20.17 o 
  -7   5  18       21.30       28.97     54.77 o 
  -6   5  18        7.60       19.13     21.53 o 
  -5   5  18      213.47      241.19     26.39 o 
  -4   5  18      283.13      295.13     27.96 o 
  -3   5  18        4.69        8.55     26.11 o 
  -2   5  18      100.85      105.42     28.12 o 
  -1   5  18      250.82      271.97     23.97 o 
   0   5  18       54.01       68.30     15.95 o 
   1   5  18      162.97      178.21     14.21 o 
   2   5  18        4.13       -0.43     13.41 o 
   3   5  18        0.14       -1.50     13.32 o 
   4   5  18      134.61      145.56     16.58 o 
   5   5  18      360.62      425.76     28.40 o 
   6   5  18       11.45        9.73     15.79 o 
  -6   6  18       12.92       21.74     22.09 o 
  -5   6  18       10.35        4.64     20.52 o 
  -4   6  18        1.28       34.61     19.93 o 
  -3   6  18      159.42      218.91     24.38 o 
  -2   6  18      336.66      337.06     27.53 o 
  -1   6  18      173.84      160.65     20.98 o 
   0   6  18      722.55      800.00     35.32 o 
   1   6  18       13.56       28.39     19.48 o 
   2   6  18       34.69       35.53     13.86 o 
   3   6  18       67.59       90.79     15.46 o 
   4   6  18       16.35       48.36     14.84 o 
   5   6  18       56.10       63.05     19.38 o 
  -6   7  18      115.01      121.34     51.79 o 
  -5   7  18      209.57      232.44     26.85 o 
  -4   7  18      349.18      312.80     29.23 o 
  -3   7  18        1.01       18.76     29.98 o 
  -2   7  18        7.46       49.90     25.14 o 
  -1   7  18        1.96        8.17     17.50 o 
   0   7  18       42.03       63.99     19.26 o 
   1   7  18       47.36       38.43     18.95 o 
   2   7  18        9.84        7.69     19.76 o 
   3   7  18      349.84      390.02     22.27 o 
   4   7  18      386.52      407.67     23.47 o 
   5   7  18      222.56      218.47     17.77 o 
  -5   8  18      141.00      171.88     26.12 o 
  -4   8  18       44.77       80.09     22.90 o 
  -3   8  18       18.47       48.15     21.80 o 
  -2   8  18       89.27      110.05     22.00 o 
  -1   8  18      236.64      245.14     24.42 o 
   0   8  18      120.07      110.47     20.35 o 
   1   8  18      220.29      258.84     24.47 o 
   2   8  18       48.87       60.18     19.61 o 
   3   8  18       16.26       29.48     26.46 o 
   4   8  18       36.49       56.13     16.97 o 
   5   8  18        9.97        3.53     18.83 o 
  -5   9  18        2.77       24.04     24.79 o 
  -4   9  18      306.54      232.40     31.11 o 
  -3   9  18      361.96      399.28     44.70 o 
  -2   9  18      133.09      139.69     22.23 o 
  -1   9  18      184.14      187.27     22.95 o 
   0   9  18      167.92      178.15     35.95 o 
   1   9  18      103.30      120.51     21.31 o 
   2   9  18        9.33        8.37     19.64 o 
   3   9  18        2.06       24.18     26.19 o 
   4   9  18       96.89      121.57     21.15 o 
  -4  10  18      100.76      133.04     46.68 o 
  -3  10  18        2.89       26.14     23.47 o 
  -2  10  18       17.53       25.92     19.03 o 
  -1  10  18        0.75       41.81     19.30 o 
   0  10  18        0.44      -11.90     18.36 o 
   1  10  18      273.80      365.47     60.89 o 
   2  10  18      349.09      441.62     48.50 o 
   3  10  18      317.43      440.95     32.61 o 
  -3  11  18        6.86       30.22     50.20 o 
  -2  11  18      187.89      213.60     43.27 o 
  -1  11  18      227.45      247.72     24.99 o 
   0  11  18       57.85       87.03     27.43 o 
   1  11  18       62.01       87.65     25.10 o 
   2  11  18       21.51       67.56     34.63 o 
  -5   0  19      200.02      287.19     46.48 o 
  -3   0  19      260.02      271.54     39.20 o 
  -1   0  19       84.00      155.20     26.57 o 
   1   0  19     1534.22     1813.76     43.91 o 
   3   0  19      480.74      573.08     45.98 o 
   5   0  19      150.01      130.46     30.60 o 
  -6   1  19       72.05       86.09     31.54 o 
  -5   1  19       13.93       56.14     28.64 o 
  -4   1  19       16.81       51.37     27.16 o 
  -3   1  19      364.81      475.50     83.59 o 
  -2   1  19        1.14       29.22     15.53 o 
  -1   1  19      849.39     1041.68     31.12 o 
   0   1  19        3.20       19.11     12.72 o 
   1   1  19        9.64       27.94     12.95 o 
   2   1  19       42.07       43.94     12.91 o 
   3   1  19      319.68      373.74     22.29 o 
   4   1  19       43.77       61.03     20.19 o 
   5   1  19      716.73      852.74     35.96 o 
  -6   2  19       34.54       21.23     44.39 o 
  -5   2  19      283.74      321.93     32.86 o 
  -4   2  19       17.43      101.31     26.65 o 
  -3   2  19      100.74      122.87     18.00 o 
  -2   2  19       38.28       65.72     16.22 o 
  -1   2  19      257.19      283.18     20.18 o 
   0   2  19        1.28        2.74     15.15 o 
   1   2  19      313.73      357.63     20.42 o 
   2   2  19       67.81       99.55     14.42 o 
   3   2  19      148.80      168.70     16.08 o 
   4   2  19      307.91      349.34     21.88 o 
   5   2  19       34.83       21.74     17.27 o 
  -6   3  19       39.94       64.92     47.96 o 
  -5   3  19        0.27        1.47     41.76 o 
  -4   3  19        5.35       21.15     37.96 o 
  -3   3  19        3.59       32.40     15.34 o 
  -2   3  19       29.93       51.40     17.36 o 
  -1   3  19       70.81       87.21     16.49 o 
   0   3  19      240.99      288.56     19.98 o 
   1   3  19      188.42      250.60     16.27 o 
   2   3  19      112.68      158.15     15.11 o 
   3   3  19       92.53      116.45     16.59 o 
   4   3  19      276.18      316.38     21.93 o 
   5   3  19        3.77       -4.30     17.06 o 
  -5   4  19       77.51      164.63     48.11 o 
  -4   4  19        0.33       -2.02     19.70 o 
  -3   4  19       37.63       65.69     28.59 o 
  -2   4  19      162.50      183.36     22.46 o 
  -1   4  19       58.91      108.44     16.84 o 
   0   4  19        6.73       30.22     15.19 o 
   1   4  19       18.52       26.46     12.99 o 
   2   4  19       24.24       49.54     13.09 o 
   3   4  19       86.21      101.77     16.45 o 
   4   4  19      163.28      190.52     20.96 o 
   5   4  19        1.04        8.83     21.85 o 
  -5   5  19       38.60       64.55     25.33 o 
  -4   5  19      108.57      133.27     22.57 o 
  -3   5  19      215.89      208.89     23.87 o 
  -2   5  19        0.49        2.05     27.93 o 
  -1   5  19      473.23      623.77     33.71 o 
   0   5  19        7.67        8.55     19.76 o 
   1   5  19       41.16       63.74     19.13 o 
   2   5  19      278.83      352.37     23.15 o 
   3   5  19       34.78       70.00     15.83 o 
   4   5  19        4.76       29.62     14.98 o 
  -5   6  19      242.77      297.05     28.67 o 
  -4   6  19      172.52      185.72     25.33 o 
  -3   6  19       65.71       72.59     22.21 o 
  -2   6  19       90.79       92.37     21.03 o 
  -1   6  19      115.59      175.44     49.43 o 
   0   6  19       23.08       20.41     18.57 o 
   1   6  19      212.60      268.43     24.70 o 
   2   6  19       43.62       76.53     20.84 o 
   3   6  19      180.19      233.84     18.67 o 
   4   6  19      124.70      133.98     17.01 o 
  -4   7  19       65.87       74.49     22.42 o 
  -3   7  19      156.79      179.97     47.45 o 
  -2   7  19      169.30      196.63     40.21 o 
  -1   7  19      223.50      304.26     27.68 o 
   0   7  19       12.99       47.95     27.50 o 
   1   7  19       10.01       39.10     33.43 o 
   2   7  19       16.52       35.62     20.13 o 
   3   7  19        2.77       20.80     20.32 o 
  -3   8  19        0.07      -14.06     20.55 o 
  -2   8  19       29.26       22.29     20.69 o 
  -1   8  19      152.20      176.30     22.91 o 
   0   8  19      136.38      142.00     22.95 o 
   1   8  19        9.35        7.09     19.61 o 
   2   8  19      174.68      229.86     24.51 o 
  -2   9  19       56.88       67.50     21.38 o 
  -1   9  19       20.25       78.69     25.02 o 
   0   9  19      265.33      307.25     28.32 o 
   1   9  19       15.11       43.25     20.03 o 
  -4   0  20      428.09      594.76     62.21 o 
  -2   0  20      353.65      531.54     55.63 o 
   0   0  20       11.66       33.22     20.72 o 
   2   0  20      285.09      394.50     48.61 o 
  -4   1  20       19.08       52.14     31.45 o 
  -3   1  20        6.01       58.04     24.93 o 
  -2   1  20      202.39      274.78     27.54 o 
  -1   1  20        8.53       33.08     16.20 o 
   0   1  20      456.35      587.12     28.90 o 
   1   1  20        8.72       18.99     13.53 o 
   2   1  20      556.84      696.59     24.96 o 
   3   1  20        4.02       15.92     13.66 o 
  -4   2  20      370.88      517.95     42.39 o 
  -3   2  20        2.92       57.81     23.43 o 
  -2   2  20      605.44      794.55     30.90 o 
  -1   2  20       22.59       22.18     16.83 o 
   0   2  20       86.03      137.39     18.56 o 
   1   2  20        0.22        4.19     15.64 o 
   2   2  20      219.63      306.74     19.25 o 
   3   2  20      106.99      111.96     17.64 o 
  -4   3  20       53.77       87.00     42.46 o 
  -3   3  20        0.69       46.17     20.22 o 
  -2   3  20        2.95       49.24     22.71 o 
  -1   3  20        1.38       15.35     16.29 o 
   0   3  20       26.81       38.86     16.30 o 
   1   3  20       23.83       53.28     13.80 o 
   2   3  20        1.48       30.04     13.97 o 
   3   3  20       75.57      125.60     18.36 o 
  -3   4  20        2.51       17.72     29.71 o 
  -2   4  20      159.13      175.16     24.57 o 
  -1   4  20        0.00        9.94     20.04 o 
   0   4  20        0.01       15.85     15.56 o 
   1   4  20       34.06       71.34     17.14 o 
   2   4  20        9.54       31.50     13.40 o 
  -3   5  20       83.66      135.62     23.50 o 
  -2   5  20       17.39       53.49     21.07 o 
  -1   5  20       10.52       44.87     20.21 o 
   0   5  20      200.15      264.43     26.05 o 
   1   5  20       69.96       86.16     21.75 o 
   2   5  20      216.96      278.96     28.47 o 
  -2   6  20      178.68      207.98     24.12 o 
  -1   6  20       22.27       46.01     27.50 o 
   0   6  20        5.59       34.78     20.29 o 
   1   6  20       21.97       44.81     20.64 o 
                                                 
